# Supplementary material for: catena-Poly[[silver(I)-μ-1,2-bis­(4,4-dimethyl-4,5-dihydro-1,3-oxazol-2-yl)ethane-κ2 N:N′] perchlorate hemihydrate]
Source: Acta Crystallogr Sect E Struct Rep Online. 2012 Apr 21;68(Pt 5):m637–8. doi: 10.1107/S1600536812016406 (PMC3344364; doi:10.1107/S1600536812016406)
Supplement: Supplementary file 1 [file e-68-0m637-sup1.cif]

##############################################################################
#                                                                            #
# This CIF contains the data in a paper accepted for publication in          #
# Acta Crystallographica Section E. It conforms to the requirements of       #
# Notes for Authors for Acta Crystallographica Section E, and has been       #
# peer reviewed under the auspices of the IUCr Commission on Journals.       #
#                                                                            #
# Full details of the Crystallographic Information File format               #
# are given in the paper "The Crystallographic Information File (CIF):       #
# a New Standard Archive File for Crystallography" by S. R. Hall, F. H.      #
# Allen and I. D. Brown [Acta Cryst. (1991), A47, 655-685].                  #
#                                                                            #
# The current version of the core CIF dictionary is obtainable from          #
# ftp://ftp.iucr.org/pub/cif_core.dic.                                       #
#                                                                            #
# Software is freely available for graphical display of the structure(s)     #
# in this CIF. For information consult the CIF software page                 #
# http://www.iucr.org/resources/cif/software.                                #
#                                                                            #
# This file may be used for bona fide research purposes within the           #
# scientific community so long as proper attribution is given to the journal # 
# article from which it was obtained.                                        #
#                                                                            #
##############################################################################
data_I
_audit_creation_method     SHELXL-97
_chemical_name_systematic
;
<i>catena</i>-Poly[[silver(I)-\m-1,2-bis(4,4-dimethyl-4,5-dihydro-
1,3-oxazol-2-yl)ethane-\k^2^<i>N</i>:<i>N</i>'] perchlorate hemihydrate]
;
_chemical_name_common     ?
_chemical_formula_moiety     'C24 H42 Ag2 Cl2 N4 O13'
_chemical_formula_sum     'C24 H42 Ag2 Cl2 N4 O13'
_chemical_formula_iupac     '[Ag (C12 H20 N2 O2)] Cl O4, 0.5H2 O'
_chemical_formula_weight     881.26
_chemical_melting_point     ?
_symmetry_cell_setting     monoclinic
_symmetry_space_group_name_H-M     'C 2/c'
_symmetry_space_group_name_Hall     '-C 2yc'
loop_
    _symmetry_equiv_pos_as_xyz
    'x, y, z'
    '-x, y, -z+1/2'
    'x+1/2, y+1/2, z'
    '-x+1/2, y+1/2, -z+1/2'
    '-x, -y, -z'
    'x, -y, z-1/2'
    '-x+1/2, -y+1/2, -z'
    'x+1/2, -y+1/2, z-1/2'
_cell_length_a     25.3322(19)
_cell_length_b     11.2100(9)
_cell_length_c     12.3721(9)
_cell_angle_alpha     90.00
_cell_angle_beta     97.9170(10)
_cell_angle_gamma     90.00
_cell_volume     3479.9(5)
_cell_formula_units_Z     4
_cell_measurement_reflns_used     3424
_cell_measurement_theta_min     1.6
_cell_measurement_theta_max     26.0
_cell_measurement_temperature     297(2)
_cell_special_details     ?
_exptl_crystal_description     block
_exptl_crystal_colour     colourless
_exptl_crystal_size_max     0.5
_exptl_crystal_size_mid     0.4
_exptl_crystal_size_min     0.4
_exptl_crystal_density_diffrn     1.682
_exptl_crystal_density_meas     ?
_exptl_crystal_density_method     'not measured'
_exptl_crystal_F_000     1784
_exptl_absorpt_coefficient_mu     1.342
_exptl_absorpt_correction_type     multi-scan
_exptl_absorpt_process_details     '(SADABS; Bruker, 2000)'
_exptl_absorpt_correction_T_min     0.753
_exptl_absorpt_correction_T_max     1.000
_exptl_special_details     ?
_diffrn_ambient_temperature     297(2)
_diffrn_radiation_type     MoK\a
_diffrn_radiation_wavelength     0.71073
_diffrn_radiation_source     'fine-focus sealed tube'
_diffrn_radiation_monochromator     graphite
_diffrn_measurement_device_type     'Bruker APEXII CCD'
_diffrn_measurement_method     '\f and \w scans'
_diffrn_detector_area_resol_mean     ?
_diffrn_reflns_number     9583
_diffrn_reflns_av_R_equivalents     0.0193
_diffrn_reflns_av_sigmaI/netI     0.0183
_diffrn_reflns_theta_min     1.62
_diffrn_reflns_theta_max     26.02
_diffrn_reflns_theta_full     26.02
_diffrn_measured_fraction_theta_max     0.999
_diffrn_measured_fraction_theta_full     0.999
_diffrn_reflns_limit_h_min     -31
_diffrn_reflns_limit_h_max     29
_diffrn_reflns_limit_k_min     -8
_diffrn_reflns_limit_k_max     13
_diffrn_reflns_limit_l_min     -15
_diffrn_reflns_limit_l_max     13
_diffrn_standards_number     ?
_diffrn_standards_interval_count     ?
_diffrn_standards_interval_time     ?
_diffrn_standards_decay_%     ?
_refine_special_details
;
Refinement of <i>F</i>^2^ against ALL reflections. The weighted <i>R</i>-factor
<i>wR</i> and goodness of fit <i>S</i> are based on <i>F</i>^2^, conventional
<i>R</i>-factors <i>R</i> are based on <i>F</i>, with <i>F</i> set to zero for
negative <i>F</i>^2^. The threshold expression of <i>F</i>^2^ >
\s(<i>F</i>^2^) is used only for calculating <i>R</i>-factors(gt) <i>etc</i>.
and is not relevant to the choice of reflections for refinement.
<i>R</i>-factors based on <i>F</i>^2^ are statistically about twice as large
as those based on <i>F</i>, and <i>R</i>- factors based on ALL data will be
even larger.
;
_reflns_number_total     3424
_reflns_number_gt     2914
_reflns_threshold_expression     I>2sigma(I)
_refine_ls_structure_factor_coef     Fsqd
_refine_ls_matrix_type     full
_refine_ls_R_factor_all     0.0358
_refine_ls_R_factor_gt     0.0291
_refine_ls_wR_factor_gt     0.0850
_refine_ls_wR_factor_ref     0.0897
_refine_ls_goodness_of_fit_ref     1.228
_refine_ls_restrained_S_all     1.228
_refine_ls_number_reflns     3424
_refine_ls_number_parameters     217
_refine_ls_number_restraints     0
_refine_ls_hydrogen_treatment     mixed
_refine_ls_weighting_scheme     calc
_refine_ls_weighting_details
         'calc w=1/[\s^2^(Fo^2^)+(0.0500P)^2^+0.0000P] where P=(Fo^2^+2Fc^2^)/3'
_atom_sites_solution_hydrogens     geom
_atom_sites_solution_primary     direct
_atom_sites_solution_secondary     difmap
_refine_ls_shift/su_max     0.001
_refine_ls_shift/su_mean     0.000
_refine_diff_density_max     0.492
_refine_diff_density_min     -0.411
_refine_ls_extinction_method     none
_refine_ls_extinction_coef     ?
loop_
    _atom_type_symbol
    _atom_type_description
    _atom_type_scat_dispersion_real
    _atom_type_scat_dispersion_imag
    _atom_type_scat_source
    'C' 'C' 0.0033 0.0016
                         'International Tables Vol C Tables 4.2.6.8 and 6.1.1.4'
    'H' 'H' 0.0000 0.0000
                         'International Tables Vol C Tables 4.2.6.8 and 6.1.1.4'
    'N' 'N' 0.0061 0.0033
                         'International Tables Vol C Tables 4.2.6.8 and 6.1.1.4'
    'O' 'O' 0.0106 0.0060
                         'International Tables Vol C Tables 4.2.6.8 and 6.1.1.4'
    'Cl' 'Cl' 0.1484 0.1585
                         'International Tables Vol C Tables 4.2.6.8 and 6.1.1.4'
    'Ag' 'Ag' -0.8971 1.1015
                         'International Tables Vol C Tables 4.2.6.8 and 6.1.1.4'
_computing_data_collection     'APEX2 (Bruker, 2010)'
_computing_cell_refinement     'SAINT (Bruker, 2010)'
_computing_data_reduction     'SAINT (Bruker, 2010)'
_computing_structure_solution     'SHELXS97 (Sheldrick, 2008)'
_computing_structure_refinement     'SHELXL97 (Sheldrick, 2008)'
_computing_molecular_graphics     'DIAMOND (Brandenburg, 2010)'
_computing_publication_material     'SHELXL97 (Sheldrick, 2008)'
loop_
    _atom_site_type_symbol
    _atom_site_label
    _atom_site_fract_x
    _atom_site_fract_y
    _atom_site_fract_z
    _atom_site_U_iso_or_equiv
    _atom_site_adp_type
    _atom_site_calc_flag
    _atom_site_refinement_flags
    _atom_site_occupancy
    _atom_site_symmetry_multiplicity
    _atom_site_disorder_assembly
    _atom_site_disorder_group
    Ag Ag 0.113477(9) -0.11300(2) 0.375689(18) 0.05407(11) Uani d . 1 1 . .
    Cl Cl 0.10569(3) 0.21893(7) 0.56478(6) 0.0582(2) Uani d . 1 1 . .
    O O1 0.15659(9) 0.1990(2) 0.2086(2) 0.0816(8) Uani d . 1 1 . .
    O O2 0.05890(9) 0.35885(18) 0.09898(16) 0.0569(5) Uani d . 1 1 A .
    O O3 0.05412(12) 0.2480(4) 0.5918(3) 0.1148(11) Uani d . 1 1 . .
    O O4 0.14340(13) 0.2630(3) 0.6480(3) 0.1168(11) Uani d . 1 1 . .
    O O5 0.11311(18) 0.0949(3) 0.5528(3) 0.1163(13) Uani d . 1 1 . .
    O O6 0.11177(17) 0.2774(3) 0.4667(2) 0.1184(12) Uani d . 1 1 . .
    O O7 0.0000 0.1184(3) 0.7500 0.0834(11) Uani d S 1 2 . .
    N N1 0.14851(8) 0.0336(2) 0.30542(17) 0.0438(5) Uani d . 1 1 . .
    N N2 0.08939(8) 0.26102(19) -0.03635(17) 0.0431(5) Uani d . 1 1 . .
    C C1 0.20723(11) 0.0540(3) 0.3142(2) 0.0542(7) Uani d . 1 1 A .
    C C2 0.2107(4) 0.1392(8) 0.2200(10) 0.075(3) Uani d P 0.65 1 A 1
    H H2B 0.2392 0.1965 0.2375 0.089 Uiso calc PR 0.65 1 A 1
    H H2C 0.2158 0.0966 0.1540 0.089 Uiso calc PR 0.65 1 A 1
    C C2' 0.2083(9) 0.1825(15) 0.2631(19) 0.094(7) Uani d P 0.35 1 A 2
    H H2'A 0.2168 0.2422 0.3195 0.113 Uiso calc PR 0.35 1 A 2
    H H2'B 0.2343 0.1870 0.2126 0.113 Uiso calc PR 0.35 1 A 2
    C C3 0.12504(12) 0.1175(2) 0.2487(2) 0.0503(7) Uani d . 1 1 A .
    C C4 0.06708(11) 0.1381(3) 0.2236(2) 0.0531(7) Uani d . 1 1 . .
    H H4B 0.0582 0.2111 0.2591 0.064 Uiso calc R 1 1 A .
    H H4C 0.0485 0.0731 0.2537 0.064 Uiso calc R 1 1 . .
    C C5 0.04721(11) 0.1478(3) 0.1008(2) 0.0522(7) Uani d . 1 1 A .
    H H5B 0.0586 0.0777 0.0644 0.063 Uiso calc R 1 1 . .
    H H5C 0.0086 0.1487 0.0901 0.063 Uiso calc R 1 1 . .
    C C6 0.06680(10) 0.2559(2) 0.0495(2) 0.0445(6) Uani d . 1 1 . .
    C C7 0.08686(15) 0.4491(3) 0.0448(2) 0.0649(8) Uani d . 1 1 . .
    H H7A 0.1194 0.4730 0.0903 0.078 Uiso calc R 1 1 A .
    H H7B 0.0646 0.5190 0.0282 0.078 Uiso calc R 1 1 . .
    C C8 0.09930(11) 0.3892(2) -0.0602(2) 0.0469(6) Uani d . 1 1 . .
    C C9 0.22808(15) 0.0913(4) 0.4296(3) 0.0954(14) Uani d . 1 1 . .
    H H9A 0.2305 0.0226 0.4764 0.143 Uiso calc R 1 1 A .
    H H9B 0.2042 0.1485 0.4544 0.143 Uiso calc R 1 1 . .
    H H9C 0.2627 0.1264 0.4313 0.143 Uiso calc R 1 1 . .
    C C10 0.23499(15) -0.0574(4) 0.2842(4) 0.0904(12) Uani d . 1 1 . .
    H H10A 0.2245 -0.1234 0.3259 0.136 Uiso calc R 1 1 A .
    H H10B 0.2729 -0.0466 0.2998 0.136 Uiso calc R 1 1 . .
    H H10C 0.2254 -0.0734 0.2078 0.136 Uiso calc R 1 1 . .
    C C11 0.06137(15) 0.4279(3) -0.1592(3) 0.0712(9) Uani d . 1 1 . .
    H H11A 0.0701 0.3873 -0.2227 0.107 Uiso calc R 1 1 A .
    H H11B 0.0644 0.5125 -0.1691 0.107 Uiso calc R 1 1 . .
    H H11C 0.0255 0.4086 -0.1487 0.107 Uiso calc R 1 1 . .
    C C12 0.15668(16) 0.4067(4) -0.0786(4) 0.0841(12) Uani d . 1 1 . .
    H H12A 0.1800 0.3805 -0.0153 0.126 Uiso calc R 1 1 A .
    H H12B 0.1629 0.4896 -0.0914 0.126 Uiso calc R 1 1 . .
    H H12C 0.1635 0.3610 -0.1409 0.126 Uiso calc R 1 1 . .
    H H7C 0.0141(19) 0.158(4) 0.701(4) 0.110(16) Uiso d . 1 1 . .
loop_
    _atom_site_aniso_label
    _atom_site_aniso_U_11
    _atom_site_aniso_U_22
    _atom_site_aniso_U_33
    _atom_site_aniso_U_12
    _atom_site_aniso_U_13
    _atom_site_aniso_U_23
    Ag 0.05656(17) 0.04575(16) 0.06076(17) -0.00549(9) 0.01119(11) 0.01769(9)
    Cl 0.0756(5) 0.0481(4) 0.0535(4) -0.0027(3) 0.0185(3) -0.0029(3)
    O1 0.0547(13) 0.0750(16) 0.1129(19) -0.0111(11) 0.0034(12) 0.0533(15)
    O2 0.0834(14) 0.0417(11) 0.0493(11) 0.0071(10) 0.0223(10) -0.0064(9)
    O3 0.082(2) 0.141(3) 0.129(2) -0.0065(18) 0.0404(18) -0.020(2)
    O4 0.104(2) 0.107(3) 0.127(2) 0.0042(18) -0.0311(19) -0.028(2)
    O5 0.199(4) 0.0521(16) 0.111(2) -0.0091(18) 0.066(3) -0.0039(15)
    O6 0.202(4) 0.083(2) 0.0810(17) 0.033(2) 0.059(2) 0.0225(16)
    O7 0.095(3) 0.059(2) 0.097(3) 0.000 0.017(2) 0.000
    N1 0.0465(11) 0.0394(12) 0.0454(11) -0.0039(9) 0.0063(9) 0.0062(10)
    N2 0.0463(12) 0.0379(11) 0.0450(11) 0.0029(9) 0.0057(9) -0.0084(9)
    C1 0.0448(15) 0.0487(16) 0.0687(18) -0.0047(13) 0.0063(13) 0.0079(14)
    C2 0.044(3) 0.069(6) 0.111(7) -0.010(4) 0.014(4) 0.024(4)
    C2' 0.071(9) 0.056(10) 0.15(2) -0.015(8) -0.017(12) 0.047(10)
    C3 0.0490(15) 0.0481(17) 0.0546(16) -0.0082(12) 0.0095(12) 0.0119(13)
    C4 0.0485(15) 0.0534(17) 0.0589(17) 0.0008(13) 0.0123(12) 0.0124(14)
    C5 0.0514(15) 0.0446(15) 0.0602(17) 0.0014(12) 0.0066(12) 0.0046(13)
    C6 0.0457(14) 0.0398(14) 0.0465(14) 0.0072(11) 0.0009(11) -0.0027(12)
    C7 0.102(3) 0.0403(16) 0.0546(17) -0.0028(16) 0.0193(16) -0.0061(14)
    C8 0.0525(15) 0.0429(15) 0.0454(14) -0.0048(11) 0.0074(12) -0.0066(11)
    C9 0.058(2) 0.124(4) 0.098(3) 0.002(2) -0.0095(19) -0.042(3)
    C10 0.062(2) 0.099(3) 0.112(3) 0.006(2) 0.017(2) -0.029(3)
    C11 0.096(3) 0.058(2) 0.0557(18) 0.0048(19) -0.0021(17) 0.0067(16)
    C12 0.066(2) 0.084(3) 0.105(3) -0.0240(19) 0.023(2) -0.016(2)
_geom_special_details
;
All e.s.d.'s (except the e.s.d. in the dihedral angle between two l.s. planes)
are estimated using the full covariance matrix. The cell e.s.d.'s are taken
into account individually in the estimation of e.s.d.'s in distances, angles
and torsion angles; correlations between e.s.d.'s in cell parameters are only
used when they are defined by crystal symmetry. An approximate (isotropic)
treatment of cell e.s.d.'s is used for estimating e.s.d.'s involving l.s.
planes.
;
loop_
    _geom_bond_atom_site_label_1
    _geom_bond_atom_site_label_2
    _geom_bond_site_symmetry_2
    _geom_bond_distance
    _geom_bond_publ_flag
    Ag N1 . 2.111(2) ?
    Ag N2 6_556 2.120(2) ?
    Cl O4 . 1.394(3) ?
    Cl O6 . 1.406(3) ?
    Cl O5 . 1.413(3) ?
    Cl O3 . 1.430(3) ?
    O1 C3 . 1.352(3) ?
    O1 C2' . 1.40(2) ?
    O1 C2 . 1.514(11) ?
    O2 C6 . 1.335(3) ?
    O2 C7 . 1.451(4) ?
    O7 H7C . 0.87(4) ?
    N1 C3 . 1.271(4) ?
    N1 C1 . 1.494(3) ?
    N2 C6 . 1.275(3) ?
    N2 C8 . 1.495(3) ?
    N2 Ag 6 2.120(2) ?
    C1 C10 . 1.505(5) ?
    C1 C9 . 1.512(5) ?
    C1 C2 . 1.518(12) ?
    C1 C2' . 1.574(19) ?
    C2 H2B . 0.9700 ?
    C2 H2C . 0.9700 ?
    C2' H2'A . 0.9700 ?
    C2' H2'B . 0.9700 ?
    C3 C4 . 1.476(4) ?
    C4 C5 . 1.537(4) ?
    C4 H4B . 0.9700 ?
    C4 H4C . 0.9700 ?
    C5 C6 . 1.484(4) ?
    C5 H5B . 0.9700 ?
    C5 H5C . 0.9700 ?
    C7 C8 . 1.533(4) ?
    C7 H7A . 0.9700 ?
    C7 H7B . 0.9700 ?
    C8 C11 . 1.513(4) ?
    C8 C12 . 1.515(5) ?
    C9 H9A . 0.9600 ?
    C9 H9B . 0.9600 ?
    C9 H9C . 0.9600 ?
    C10 H10A . 0.9600 ?
    C10 H10B . 0.9600 ?
    C10 H10C . 0.9600 ?
    C11 H11A . 0.9600 ?
    C11 H11B . 0.9600 ?
    C11 H11C . 0.9600 ?
    C12 H12A . 0.9600 ?
    C12 H12B . 0.9600 ?
    C12 H12C . 0.9600 ?
loop_
    _geom_angle_atom_site_label_1
    _geom_angle_atom_site_label_2
    _geom_angle_atom_site_label_3
    _geom_angle_site_symmetry_1
    _geom_angle_site_symmetry_3
    _geom_angle
    _geom_angle_publ_flag
    N1 Ag N2 . 6_556 171.07(8) ?
    O4 Cl O6 . . 109.1(3) ?
    O4 Cl O5 . . 109.7(2) ?
    O6 Cl O5 . . 109.7(2) ?
    O4 Cl O3 . . 107.6(2) ?
    O6 Cl O3 . . 107.9(2) ?
    O5 Cl O3 . . 112.8(2) ?
    C3 O1 C2' . . 107.2(9) ?
    C3 O1 C2 . . 103.9(4) ?
    C2' O1 C2 . . 28.7(9) ?
    C6 O2 C7 . . 106.1(2) ?
    C3 N1 C1 . . 108.2(2) ?
    C3 N1 Ag . . 127.74(19) ?
    C1 N1 Ag . . 124.10(17) ?
    C6 N2 C8 . . 108.3(2) ?
    C6 N2 Ag . 6 125.88(19) ?
    C8 N2 Ag . 6 125.67(16) ?
    N1 C1 C10 . . 110.4(3) ?
    N1 C1 C9 . . 109.0(3) ?
    C10 C1 C9 . . 110.3(3) ?
    N1 C1 C2 . . 101.7(4) ?
    C10 C1 C2 . . 104.8(4) ?
    C9 C1 C2 . . 120.1(5) ?
    N1 C1 C2' . . 100.6(8) ?
    C10 C1 C2' . . 128.8(9) ?
    C9 C1 C2' . . 95.9(9) ?
    C2 C1 C2' . . 27.2(9) ?
    O1 C2 C1 . . 101.7(6) ?
    O1 C2 H2B . . 111.4 ?
    C1 C2 H2B . . 111.4 ?
    O1 C2 H2C . . 111.4 ?
    C1 C2 H2C . . 111.4 ?
    H2B C2 H2C . . 109.3 ?
    O1 C2' C1 . . 104.3(12) ?
    O1 C2' H2'A . . 110.9 ?
    C1 C2' H2'A . . 110.9 ?
    O1 C2' H2'B . . 110.9 ?
    C1 C2' H2'B . . 110.9 ?
    H2'A C2' H2'B . . 108.9 ?
    N1 C3 O1 . . 116.6(3) ?
    N1 C3 C4 . . 127.4(3) ?
    O1 C3 C4 . . 116.0(2) ?
    C3 C4 C5 . . 113.6(2) ?
    C3 C4 H4B . . 108.9 ?
    C5 C4 H4B . . 108.9 ?
    C3 C4 H4C . . 108.9 ?
    C5 C4 H4C . . 108.9 ?
    H4B C4 H4C . . 107.7 ?
    C6 C5 C4 . . 113.4(2) ?
    C6 C5 H5B . . 108.9 ?
    C4 C5 H5B . . 108.9 ?
    C6 C5 H5C . . 108.9 ?
    C4 C5 H5C . . 108.9 ?
    H5B C5 H5C . . 107.7 ?
    N2 C6 O2 . . 117.1(2) ?
    N2 C6 C5 . . 127.5(2) ?
    O2 C6 C5 . . 115.4(2) ?
    O2 C7 C8 . . 104.8(2) ?
    O2 C7 H7A . . 110.8 ?
    C8 C7 H7A . . 110.8 ?
    O2 C7 H7B . . 110.8 ?
    C8 C7 H7B . . 110.8 ?
    H7A C7 H7B . . 108.9 ?
    N2 C8 C11 . . 109.3(2) ?
    N2 C8 C12 . . 110.2(3) ?
    C11 C8 C12 . . 110.9(3) ?
    N2 C8 C7 . . 101.2(2) ?
    C11 C8 C7 . . 112.3(3) ?
    C12 C8 C7 . . 112.6(3) ?
    C1 C9 H9A . . 109.5 ?
    C1 C9 H9B . . 109.5 ?
    H9A C9 H9B . . 109.5 ?
    C1 C9 H9C . . 109.5 ?
    H9A C9 H9C . . 109.5 ?
    H9B C9 H9C . . 109.5 ?
    C1 C10 H10A . . 109.5 ?
    C1 C10 H10B . . 109.5 ?
    H10A C10 H10B . . 109.5 ?
    C1 C10 H10C . . 109.5 ?
    H10A C10 H10C . . 109.5 ?
    H10B C10 H10C . . 109.5 ?
    C8 C11 H11A . . 109.5 ?
    C8 C11 H11B . . 109.5 ?
    H11A C11 H11B . . 109.5 ?
    C8 C11 H11C . . 109.5 ?
    H11A C11 H11C . . 109.5 ?
    H11B C11 H11C . . 109.5 ?
    C8 C12 H12A . . 109.5 ?
    C8 C12 H12B . . 109.5 ?
    H12A C12 H12B . . 109.5 ?
    C8 C12 H12C . . 109.5 ?
    H12A C12 H12C . . 109.5 ?
    H12B C12 H12C . . 109.5 ?
loop_
    _geom_hbond_atom_site_label_D
    _geom_hbond_atom_site_label_H
    _geom_hbond_atom_site_label_A
    _geom_hbond_site_symmetry_A
    _geom_hbond_distance_DH
    _geom_hbond_distance_HA
    _geom_hbond_distance_DA
    _geom_hbond_angle_DHA
    O7 H7C O3 1_555 0.87(5) 2.06(5) 2.926(4) 175(4)
    C4 H4C O7 5_556 0.97 2.47 3.379(4) 156
    C5 H5B O5 6_555 0.97 2.39 3.289(5) 153
_iucr_refine_instructions_details
;
TITL dclo4m in C2/c
CELL 0.71073  25.3322  11.2100  12.3721  90.000  97.917  90.000
ZERR    4.00   0.0019   0.0009   0.0009   0.000   0.001   0.000
LATT  7
SYMM -X, Y, 0.5-Z
SFAC C H N O CL AG
UNIT 96 168 16 52 8 8
TEMP 24
ACTA
L.S. 8
BOND $H
FMAP 2
PLAN 0
WGHT    0.050000
FVAR       0.20196
AG    6    0.113477   -0.112998    0.375689    11.00000    0.05656    0.04575 =
         0.06076    0.01769    0.01119   -0.00549
CL    5    0.105695    0.218930    0.564783    11.00000    0.07565    0.04815 =
         0.05345   -0.00286    0.01850   -0.00265
O1    4    0.156592    0.198975    0.208646    11.00000    0.05472    0.07504 =
         0.11289    0.05326    0.00337   -0.01113
O2    4    0.058897    0.358845    0.098975    11.00000    0.08339    0.04171 =
         0.04925   -0.00644    0.02234    0.00709
O3    4    0.054125    0.247955    0.591803    11.00000    0.08228    0.14052 =
         0.12878   -0.01971    0.04038   -0.00651
O4    4    0.143402    0.262951    0.647960    11.00000    0.10356    0.10667 =
         0.12695   -0.02837   -0.03112    0.00420
O5    4    0.113108    0.094924    0.552848    11.00000    0.19873    0.05205 =
         0.11089   -0.00385    0.06638   -0.00911
O6    4    0.111770    0.277420    0.466683    11.00000    0.20217    0.08291 =
         0.08099    0.02251    0.05852    0.03317
O7    4    0.000000    0.118391    0.750000    10.50000    0.09547    0.05910 =
         0.09678    0.00000    0.01715    0.00000
N1    3    0.148513    0.033553    0.305424    11.00000    0.04648    0.03940 =
         0.04544    0.00616    0.00631   -0.00385
N2    3    0.089395    0.261017   -0.036353    11.00000    0.04629    0.03793 =
         0.04504   -0.00838    0.00569    0.00294
C1    1    0.207230    0.054030    0.314156    11.00000    0.04479    0.04873 =
         0.06872    0.00794    0.00634   -0.00471
PART   1
C2    1    0.210659    0.139185    0.220010    10.65000    0.04418    0.06915 =
         0.11106    0.02407    0.01367   -0.01027
AFIX  23
H2B   2    0.239240    0.196515    0.237505    10.65000   -1.20000
H2C   2    0.215848    0.096630    0.154023    10.65000   -1.20000
AFIX   0
PART   2
C2'   1    0.208287    0.182506    0.263085    10.35000    0.07129    0.05560 =
         0.14731    0.04657   -0.01687   -0.01492
AFIX  23
H2'A  2    0.216830    0.242206    0.319538    10.35000   -1.20000
H2'B  2    0.234298    0.186986    0.212560    10.35000   -1.20000
AFIX   0
PART   0
C3    1    0.125037    0.117463    0.248683    11.00000    0.04901    0.04808 =
         0.05462    0.01192    0.00953   -0.00823
C4    1    0.067085    0.138083    0.223584    11.00000    0.04847    0.05343 =
         0.05885    0.01244    0.01227    0.00079
AFIX  23
H4B   2    0.058188    0.211069    0.259130    11.00000   -1.20000
H4C   2    0.048484    0.073054    0.253728    11.00000   -1.20000
AFIX   0
C5    1    0.047210    0.147839    0.100831    11.00000    0.05136    0.04458 =
         0.06022    0.00461    0.00662    0.00144
AFIX  23
H5B   2    0.058623    0.077702    0.064391    11.00000   -1.20000
H5C   2    0.008552    0.148724    0.090063    11.00000   -1.20000
AFIX   0
C6    1    0.066803    0.255865    0.049462    11.00000    0.04573    0.03982 =
         0.04655   -0.00266    0.00090    0.00720
C7    1    0.086858    0.449143    0.044814    11.00000    0.10217    0.04029 =
         0.05461   -0.00614    0.01930   -0.00278
AFIX  23
H7A   2    0.119421    0.473029    0.090296    11.00000   -1.20000
H7B   2    0.064614    0.518980    0.028160    11.00000   -1.20000
AFIX   0
C8    1    0.099302    0.389211   -0.060200    11.00000    0.05246    0.04294 =
         0.04541   -0.00665    0.00744   -0.00483
C9    1    0.228082    0.091290    0.429580    11.00000    0.05833    0.12421 =
         0.09784   -0.04177   -0.00947    0.00153
AFIX  33
H9A   2    0.230512    0.022633    0.476382    11.00000   -1.50000
H9B   2    0.204228    0.148481    0.454404    11.00000   -1.50000
H9C   2    0.262746    0.126418    0.431258    11.00000   -1.50000
AFIX   0
C10   1    0.234995   -0.057440    0.284218    11.00000    0.06203    0.09899 =
         0.11169   -0.02900    0.01726    0.00558
AFIX  33
H10A  2    0.224461   -0.123392    0.325896    11.00000   -1.50000
H10B  2    0.272870   -0.046600    0.299844    11.00000   -1.50000
H10C  2    0.225363   -0.073429    0.207817    11.00000   -1.50000
AFIX   0
C11   1    0.061369    0.427913   -0.159203    11.00000    0.09645    0.05795 =
         0.05570    0.00674   -0.00214    0.00476
AFIX  33
H11A  2    0.070149    0.387276   -0.222667    11.00000   -1.50000
H11B  2    0.064376    0.512466   -0.169051    11.00000   -1.50000
H11C  2    0.025507    0.408561   -0.148729    11.00000   -1.50000
AFIX   0
C12   1    0.156683    0.406683   -0.078617    11.00000    0.06580    0.08442 =
         0.10505   -0.01591    0.02261   -0.02402
AFIX  33
H12A  2    0.180012    0.380522   -0.015287    11.00000   -1.50000
H12B  2    0.162929    0.489636   -0.091387    11.00000   -1.50000
H12C  2    0.163475    0.360963   -0.140851    11.00000   -1.50000
AFIX   0
H7C   2    0.014063    0.157980    0.700893    11.00000    0.11029
HKLF 4
REM  dclo4m in C2/c
REM R1 =  0.0291 for   2914 Fo > 4sig(Fo)  and  0.0358 for all   3424 data
REM    217 parameters refined using      0 restraints
END
;
data_global
_journal_date_recd_electronic     2012-03-29
_journal_date_accepted     2012-04-16
_journal_name_full     'Acta Crystallographica, Section E'
_journal_year     2012
_journal_volume     68
_journal_issue      5
_journal_page_first     m637
_journal_page_last     m638
_journal_paper_category     QM
_journal_paper_doi     10.1107/S1600536812016406
_journal_coeditor_code     XU5506
_publ_contact_author_name     'Maw-Cherng Suen'
_publ_contact_author_address
;
Department of Material and Fiber,
Nanya Institute of Technology,
Jhongli 32091,
Taiwan
;
_publ_contact_author_email     'sun@tiit.edu.tw'
_publ_contact_author_fax     ?
_publ_contact_author_phone     ?
_publ_section_title
;\
<i>catena</i>-Poly[[silver(I)-\m-1,2-bis(4,4-dimethyl-4,5-dihydro-1,3-oxazol-2-\
yl)ethane-\k^2^<i>N</i>:<i>N</i>'] perchlorate hemihydrate]
;
loop_
    _publ_author_name
    _publ_author_address
    'Chun-Wei Yeh'
;
Department of Chemistry,
Chung-Yuan Christian University,
Jhongli 32023,
Taiwan
;
    'Fu-Chang Huang'
;
Department of Civil and Environmental Engineering,
Nanya Institute of Technology,
Jhongli 32091,
Taiwan
;
    'Shui-Chuan Lin'
;
Department of Chemical and Material Engineering,
Nanya Institute of Technology,
Jhongli 32091,
Taiwan
;
    'Ay Jong'
;
Department of Polymer Materials,
Vanung University,
Jhongli 32061,
Taiwan
;
    'Maw-Cherng Suen'
;
Department of Materials and Fibers,
Nanya Institute of Technology,
Jhongli 32091,
Taiwan
;
