# Supplementary material for: catena-Poly[[silver(I)-μ-1,2-bis­(4,4-dimethyl-4,5-dihydro-1,3-oxazol-2-yl)ethane-κ2 N:N′] perchlorate hemihydrate]
Source: Acta Crystallogr Sect E Struct Rep Online. 2012 Apr 21;68(Pt 5):m637–8. doi: 10.1107/S1600536812016406 (PMC3344364; doi:10.1107/S1600536812016406)
Supplement: Supplementary file 2 [file e-68-0m637-Isup2.hkl]

# 
# h,k,l, Fc-squared, Fo-squared, sigma(Fo-squared) and status flag 
# 
data_I
_shelx_title ' dclo4m in C2/c' 
_shelx_refln_list_code          4 
_shelx_F_calc_maximum      616.67 
_exptl_crystal_F_000      1784.00 
_reflns_d_resolution_high  0.8108 
 
loop_ 
 _symmetry_equiv_pos_as_xyz 
 'x, y, z' 
 '-x, y, -z+1/2' 
 'x+1/2, y+1/2, z' 
 '-x+1/2, y+1/2, -z+1/2' 
 '-x, -y, -z' 
 'x, -y, z-1/2' 
 '-x+1/2, -y+1/2, -z' 
 'x+1/2, -y+1/2, z-1/2' 
 
_cell_length_a    25.3322 
_cell_length_b    11.2100 
_cell_length_c    12.3721 
_cell_angle_alpha  90.000 
_cell_angle_beta   97.917 
_cell_angle_gamma  90.000 
 
_shelx_F_squared_multiplier     1.000 
 
loop_ 
 _refln_index_h 
 _refln_index_k 
 _refln_index_l 
 _refln_F_squared_calc 
 _refln_F_squared_meas 
 _refln_F_squared_sigma 
 _refln_observed_status 
   2   0   0    27456.96    11461.41    108.57 o 
   4   0   0   380278.59   392701.06   2407.49 o 
   6   0   0   157414.73   165760.55    989.67 o 
   8   0   0    53168.59    50161.91    574.17 o 
  10   0   0    13636.53    13507.74    104.38 o 
  12   0   0    23594.35    24606.57    471.30 o 
  14   0   0    10026.00     7652.56    449.69 o 
  16   0   0     1192.75      901.02     38.09 o 
  18   0   0    40195.50    32081.44   2584.34 o 
  20   0   0     2301.82     1723.14     88.67 o 
  22   0   0    11175.75    10105.98    200.19 o 
  24   0   0     1307.38     1312.68     86.22 o 
  26   0   0     2454.64     2332.57    113.24 o 
  28   0   0      311.58      231.14     53.55 o 
  30   0   0      505.47      598.86     73.69 o 
   1   1   0    60061.79    62639.27    359.55 o 
   3   1   0    61605.11    65385.12    502.33 o 
   5   1   0     8929.60     9975.57    314.91 o 
   7   1   0     6604.97     6402.11     55.72 o 
   9   1   0   105884.86   109114.38    363.23 o 
  11   1   0     6531.48     7346.77    129.28 o 
  13   1   0    19824.76    19275.13    192.95 o 
  15   1   0     1120.78      801.69     21.57 o 
  17   1   0    10078.41     8881.96    284.17 o 
  19   1   0     3271.05     3164.81    145.32 o 
  21   1   0     2794.32     3075.83     80.07 o 
  23   1   0     2286.22     2111.33     72.51 o 
  25   1   0     1117.30     1111.94     58.60 o 
  27   1   0     1464.23     1529.50     69.56 o 
  29   1   0       10.75       -0.05     28.26 o 
   0   2   0    18942.74    19593.45    161.87 o 
   2   2   0    21291.42    21820.35    140.88 o 
   4   2   0    17942.16    20090.72    262.83 o 
   6   2   0     2308.58     2712.20     44.37 o 
   8   2   0     1684.44     2022.74     43.60 o 
  10   2   0        0.00       10.34      9.49 o 
  12   2   0      185.64      279.43     16.21 o 
  14   2   0      262.86      196.25     13.63 o 
  16   2   0       62.21        8.10     10.05 o 
  18   2   0      159.51       93.28     23.10 o 
  20   2   0      599.48      632.32     45.73 o 
  22   2   0       13.15       -0.39     21.95 o 
  24   2   0       54.62       44.85     27.52 o 
  26   2   0      175.59      165.73     34.04 o 
  28   2   0        0.35       -8.83     29.08 o 
  30   2   0       36.80        8.54     30.94 o 
   1   3   0    48803.79    49406.81   1230.52 o 
   3   3   0     5719.00     5477.79     82.35 o 
   5   3   0    22738.91    24067.99    148.85 o 
   7   3   0      743.55      661.05     29.92 o 
   9   3   0    25110.28    24984.00    131.12 o 
  11   3   0      320.03      296.95     16.47 o 
  13   3   0    12485.84    12130.81     77.79 o 
  15   3   0      702.96      730.48     24.64 o 
  17   3   0     6142.64     5933.08    137.92 o 
  19   3   0     2297.48     2394.41    107.59 o 
  21   3   0     2518.22     2352.29     73.45 o 
  23   3   0      631.05      636.40     50.72 o 
  25   3   0      578.22      611.86     48.97 o 
  27   3   0      589.50      570.04     51.63 o 
  29   3   0       40.68       19.26     28.83 o 
   0   4   0    60853.13    62568.82    435.51 o 
   2   4   0     1878.47     2393.61     47.62 o 
   4   4   0    12564.56    13721.27    196.16 o 
   6   4   0     4215.12     4545.03     44.85 o 
   8   4   0    25215.70    26000.62    142.17 o 
  10   4   0    13386.79    13457.95    115.91 o 
  12   4   0    18497.36    19359.40    267.24 o 
  14   4   0    11569.22    11572.16     80.70 o 
  16   4   0     7287.79     7615.77     80.81 o 
  18   4   0    14291.96    14369.30    253.50 o 
  20   4   0     1095.11     1097.30     54.57 o 
  22   4   0     4459.02     4408.61    162.24 o 
  24   4   0       61.30       12.60     26.59 o 
  26   4   0     1708.78     1675.80     71.88 o 
  28   4   0       67.54       51.63     31.52 o 
   1   5   0    20494.49    19057.60    213.26 o 
   3   5   0     5978.55     5652.07     88.23 o 
   5   5   0    26133.76    26018.94    186.11 o 
   7   5   0     1718.58     1681.41     32.91 o 
   9   5   0    47282.45    48621.20    306.89 o 
  11   5   0      644.50      596.56     30.20 o 
  13   5   0    18340.19    19495.63    142.18 o 
  15   5   0       48.41       53.06     17.16 o 
  17   5   0    11175.48    11520.37    231.14 o 
  19   5   0        8.55       19.22     22.97 o 
  21   5   0     3168.79     3278.72     87.08 o 
  23   5   0      292.43      345.19     41.07 o 
  25   5   0      803.43      909.31     57.41 o 
  27   5   0      831.72      849.79     57.71 o 
   0   6   0    54994.72    54680.93    431.09 o 
   2   6   0     1121.77      990.62     36.01 o 
   4   6   0    24593.09    24349.07    191.43 o 
   6   6   0    12092.41    12525.36    103.15 o 
   8   6   0     8192.30     8375.88     74.13 o 
  10   6   0     6916.26     7196.62     71.18 o 
  12   6   0      480.10      434.97     25.30 o 
  14   6   0     2809.75     2958.60     60.70 o 
  16   6   0        3.32       -7.42     24.81 o 
  18   6   0     1733.60     1792.28     69.52 o 
  20   6   0       35.86       36.71     26.18 o 
  22   6   0      482.87      502.85     45.98 o 
  24   6   0      363.51      379.20     43.68 o 
  26   6   0      162.18      187.11     37.17 o 
   1   7   0      817.27     1020.84     38.51 o 
   3   7   0       66.51       31.23     16.38 o 
   5   7   0      363.97      486.33     30.95 o 
   7   7   0      412.94      503.99     46.10 o 
   9   7   0        2.34        0.87     15.80 o 
  11   7   0      163.75      273.93     21.94 o 
  13   7   0       59.94       41.89     16.29 o 
  15   7   0     1020.38     1252.02     46.15 o 
  17   7   0      119.33      123.03     25.19 o 
  19   7   0      242.23      222.21     36.95 o 
  21   7   0      363.80      327.85     41.77 o 
  23   7   0      129.20      138.63     32.57 o 
  25   7   0      227.89      155.43     36.16 o 
   0   8   0    27739.71    29016.68    229.86 o 
   2   8   0     4712.78     4771.92     74.16 o 
   4   8   0    16834.80    16856.52    137.67 o 
   6   8   0     5027.49     5296.13     76.96 o 
   8   8   0     6147.34     5748.71     98.27 o 
  10   8   0     3663.49     3748.38     67.49 o 
  12   8   0     2997.71     3112.57     63.53 o 
  14   8   0     3290.05     3348.59     64.56 o 
  16   8   0     2180.96     2133.79     77.11 o 
  18   8   0     3518.02     3785.37     78.86 o 
  20   8   0      150.76      169.13     28.98 o 
  22   8   0     1124.78     1076.36     50.53 o 
  24   8   0       23.99       41.71     24.56 o 
   1   9   0    12663.29    11734.68    165.50 o 
   3   9   0     3502.25     3587.12     61.02 o 
   5   9   0    19150.98    19073.63    156.05 o 
   7   9   0     1575.85     1434.09     49.03 o 
   9   9   0    14677.50    15523.19    142.01 o 
  11   9   0      179.00      264.06     30.51 o 
  13   9   0     8784.75     9115.95    111.17 o 
  15   9   0      745.06      950.66     56.79 o 
  17   9   0     5148.93     5444.51     95.70 o 
  19   9   0     1115.21     1195.94     52.73 o 
  21   9   0     1168.46     1290.56     56.29 o 
  23   9   0     1065.43     1113.16     69.38 o 
   0  10   0     2111.80     2102.90     71.21 o 
   2  10   0       41.91       18.84     17.75 o 
   4  10   0     7260.69     7032.95     86.17 o 
   6  10   0       35.34       32.40     21.23 o 
   8  10   0     7934.56     8178.22    169.93 o 
  10  10   0     3223.83     3293.10     70.94 o 
  12  10   0      659.36      636.48     41.10 o 
  14  10   0     3978.48     4109.17    102.28 o 
  16  10   0        8.72       -3.53     48.88 o 
  18  10   0     1608.41     1748.02     77.29 o 
  20  10   0        0.04       -1.78     31.15 o 
   1  11   0        4.00       12.58     17.77 o 
   3  11   0       62.96       89.03     25.03 o 
   5  11   0       65.58       11.27     17.90 o 
   7  11   0       79.51       56.02     20.10 o 
   9  11   0       48.30       67.59     23.86 o 
  11  11   0       96.41       57.38     31.93 o 
  13  11   0       59.27       82.07     33.46 o 
  15  11   0        2.81       -5.74     30.34 o 
  17  11   0        0.54        7.87     30.25 o 
   0  12   0     3877.31     3801.67    102.92 o 
   2  12   0        7.56       11.48     19.64 o 
   4  12   0     2791.54     2841.97     69.56 o 
   6  12   0      194.06      175.91     25.67 o 
   8  12   0     2048.75     1940.58     53.62 o 
  10  12   0      896.75      886.51     54.99 o 
  12  12   0      621.35      543.37     55.63 o 
  14  12   0      589.17      625.52     43.87 o 
   1  13   0     1649.36     1648.71     53.77 o 
   3  13   0      940.01      901.80     43.28 o 
   5  13   0     1288.99     1219.53     92.39 o 
   7  13   0      375.62      308.29     54.07 o 
   9  13   0     1053.89     1008.68     75.01 o 
 -31   1   1      626.83      587.45     84.74 o 
 -29   1   1       51.38       40.03     31.07 o 
 -27   1   1     1634.17     1504.84    120.36 o 
 -25   1   1       17.61      -14.83     23.87 o 
 -23   1   1     3526.17     3187.36     83.67 o 
 -21   1   1       43.52       34.40     16.58 o 
 -19   1   1     4180.17     3678.41    170.18 o 
 -17   1   1     4866.34     4562.35     53.47 o 
 -15   1   1     6963.44     7429.19    144.12 o 
 -13   1   1    11138.70    10517.41    101.65 o 
 -11   1   1      946.37     1329.16     43.64 o 
  -9   1   1    20929.58    20715.26    400.74 o 
  -7   1   1    11745.31    11250.91    619.35 o 
  -5   1   1    21773.72    21944.49    749.64 o 
  -3   1   1     6560.30     6676.72    377.91 o 
  -1   1   1    24156.79    26065.98    204.37 o 
   1   1   1     6787.56     7493.73     72.35 o 
   3   1   1    28881.21    29877.00    159.01 o 
   5   1   1    53912.12    57718.64    255.89 o 
   7   1   1     8981.60     9181.52     63.70 o 
   9   1   1    45035.88    45482.45    193.12 o 
  11   1   1     2834.20     3472.80     51.88 o 
  13   1   1    10642.74    11085.23    175.96 o 
  15   1   1      284.71      290.44     19.22 o 
  17   1   1     3556.65     3453.05     48.50 o 
  19   1   1      217.49      215.35     24.68 o 
  21   1   1      410.13      513.31     44.67 o 
  23   1   1       12.88        5.63     23.13 o 
  25   1   1      202.58      248.56     37.17 o 
  27   1   1       54.81       51.16     28.72 o 
  29   1   1      115.22       36.00     29.26 o 
 -30   2   1        1.81      -14.04     27.76 o 
 -28   2   1     2223.80     2190.11     79.79 o 
 -26   2   1     1387.26     1215.58    199.83 o 
 -24   2   1     4124.70     3787.11    309.99 o 
 -22   2   1     3169.53     3263.28    120.61 o 
 -20   2   1     2185.15     1973.58     65.44 o 
 -18   2   1    14406.11    13629.41    124.45 o 
 -16   2   1      281.02      338.50     29.89 o 
 -14   2   1    55699.77    55996.20    272.57 o 
 -12   2   1     1251.96     1427.94     29.95 o 
 -10   2   1    88060.55    93341.37    593.01 o 
  -8   2   1    40828.37    43145.00    285.05 o 
  -6   2   1    64952.97    70304.88    690.82 o 
  -4   2   1    16717.88    18264.31    155.49 o 
  -2   2   1    14208.60    13487.34     83.22 o 
   0   2   1     2905.43     3241.92     60.55 o 
   2   2   1     1546.57     2233.88     44.07 o 
   4   2   1    24022.88    23463.23    448.64 o 
   6   2   1     1805.54     1938.65     35.93 o 
   8   2   1    52466.42    55965.33   1402.84 o 
  10   2   1      876.93      756.56     33.29 o 
  12   2   1    21042.78    19077.30    718.90 o 
  14   2   1     2876.05     2911.42    142.70 o 
  16   2   1    17522.23    18614.28    496.74 o 
  18   2   1     2184.58     2046.83    128.17 o 
  20   2   1     4326.80     4562.73     95.41 o 
  22   2   1      634.23      609.39     47.40 o 
  24   2   1      785.19      930.01     54.94 o 
  26   2   1     1485.28     1672.94     73.01 o 
  28   2   1      279.28      249.44     41.03 o 
  30   2   1     1019.72     1078.06     65.81 o 
 -29   3   1      312.38      270.29     41.65 o 
 -27   3   1      950.94     1018.59     59.73 o 
 -25   3   1      109.98      106.76     31.05 o 
 -23   3   1     3104.10     3243.37    269.83 o 
 -21   3   1     1142.60     1103.08     68.53 o 
 -19   3   1     6153.89     6380.23    191.47 o 
 -17   3   1       59.20       87.52     18.12 o 
 -15   3   1    33405.71    33284.39    451.23 o 
 -13   3   1     1387.02     1372.93     36.56 o 
 -11   3   1    33388.79    32199.10    234.34 o 
  -9   3   1    23337.70    24676.93    168.69 o 
  -7   3   1    10184.18     9509.77    276.96 o 
  -5   3   1    35156.54    35150.32    357.16 o 
  -3   3   1    74999.16    73894.56    675.79 o 
  -1   3   1    81330.90    79633.82    301.29 o 
   1   3   1    13038.26    12730.21     95.51 o 
   3   3   1   119967.79   122242.54    494.51 o 
   5   3   1      637.79      664.82     20.84 o 
   7   3   1    49547.68    49632.05    620.15 o 
   9   3   1     8951.28     9101.45    233.24 o 
  11   3   1     9424.13     8585.36    130.22 o 
  13   3   1     9787.87     9740.18    125.56 o 
  15   3   1     4989.36     4734.63    119.79 o 
  17   3   1    22981.65    23007.63    151.60 o 
  19   3   1      252.35      257.49     42.74 o 
  21   3   1     9738.27     9954.66    180.05 o 
  23   3   1      629.72      648.58     85.73 o 
  25   3   1     2888.64     2790.34     86.55 o 
  27   3   1      456.04      432.85     47.21 o 
  29   3   1      839.05      854.58     59.92 o 
 -28   4   1        0.79        1.38     27.05 o 
 -26   4   1        0.31       11.24     24.96 o 
 -24   4   1      122.39      160.64     32.71 o 
 -22   4   1        0.14       23.58     25.01 o 
 -20   4   1      425.35      381.76     47.29 o 
 -18   4   1      804.09      754.48     35.08 o 
 -16   4   1     2189.50     2381.58     65.57 o 
 -14   4   1     3021.45     2834.04     40.12 o 
 -12   4   1     6624.79     6697.28    133.05 o 
 -10   4   1      835.35      814.42     28.03 o 
  -8   4   1       91.79      132.78     14.28 o 
  -6   4   1     3335.71     2771.41     46.73 o 
  -4   4   1     1072.05     1149.43     52.44 o 
  -2   4   1     1229.26     1367.43     32.60 o 
   0   4   1     1930.89     1628.46     37.38 o 
   2   4   1      585.73      532.44     37.95 o 
   4   4   1     4650.22     4608.48    109.87 o 
   6   4   1     1389.04     1312.51     27.71 o 
   8   4   1    10297.28    10883.65     93.67 o 
  10   4   1      190.16      194.39     26.13 o 
  12   4   1     3485.07     3427.91     53.46 o 
  14   4   1       18.53       16.27     15.41 o 
  16   4   1     2023.85     2163.96     48.33 o 
  18   4   1       90.82      121.35     26.80 o 
  20   4   1     1005.26      980.96     53.08 o 
  22   4   1      364.64      440.24     43.55 o 
  24   4   1      212.99      216.81     38.69 o 
  26   4   1      652.23      675.39     51.55 o 
  28   4   1        8.83      -25.21     25.21 o 
 -29   5   1       69.05       40.78     31.18 o 
 -27   5   1      333.04      304.96     42.62 o 
 -25   5   1        2.27       -8.99     26.90 o 
 -23   5   1      187.16      157.63     33.78 o 
 -21   5   1      249.68      225.29     34.26 o 
 -19   5   1     1233.35     1061.35     54.88 o 
 -17   5   1     1875.60     1809.75     88.85 o 
 -15   5   1     6220.05     6055.23    228.81 o 
 -13   5   1     3370.31     3287.17     72.50 o 
 -11   5   1    11221.34    11064.09     94.09 o 
  -9   5   1    15601.16    16513.46    124.27 o 
  -7   5   1      694.71      863.67     25.39 o 
  -5   5   1     2764.53     2777.88     44.99 o 
  -3   5   1     2037.61     1411.67     55.76 o 
  -1   5   1     7253.94     7614.42    135.35 o 
   1   5   1    12358.18    12356.95     93.33 o 
   3   5   1    19833.20    19943.71    124.07 o 
   5   5   1      276.44      309.39     23.83 o 
   7   5   1    11350.39    11197.03     81.08 o 
   9   5   1      766.89      819.96     27.48 o 
  11   5   1     1870.31     2061.22     67.78 o 
  13   5   1      202.51      196.85     20.65 o 
  15   5   1     3321.43     3413.14     59.69 o 
  17   5   1     1726.13     1735.41     63.15 o 
  19   5   1      129.58      136.41     29.25 o 
  21   5   1     2345.55     2235.58     75.78 o 
  23   5   1       39.67       14.07     25.96 o 
  25   5   1      488.43      477.63     48.91 o 
  27   5   1      114.40       90.73     32.91 o 
 -28   6   1      855.99      804.41     59.01 o 
 -26   6   1      300.60      311.64     43.17 o 
 -24   6   1     1305.31     1143.04     60.27 o 
 -22   6   1     1618.51     1532.22     65.12 o 
 -20   6   1     3652.68     3764.36    160.52 o 
 -18   6   1     2216.67     2232.69    102.80 o 
 -16   6   1     2269.28     2347.07     70.01 o 
 -14   6   1     3948.35     3999.20     63.25 o 
 -12   6   1     2367.91     2474.80     44.21 o 
 -10   6   1    11791.80    11716.67     88.77 o 
  -8   6   1      437.70      485.87     24.78 o 
  -6   6   1     7668.46     7018.70     76.24 o 
  -4   6   1     2532.95     2616.40     48.72 o 
  -2   6   1    26213.01    24321.77    834.89 o 
   0   6   1    18066.06    18228.67    259.50 o 
   2   6   1    19457.06    18657.67    187.67 o 
   4   6   1    27958.66    26510.65    207.17 o 
   6   6   1    17984.11    17659.94    126.85 o 
   8   6   1    29244.32    29974.51    309.51 o 
  10   6   1     1914.29     1930.97     49.35 o 
  12   6   1    16692.57    16865.46    271.51 o 
  14   6   1       80.92       69.36     18.64 o 
  16   6   1     5250.43     5352.39    108.10 o 
  18   6   1     1602.98     1683.45     64.44 o 
  20   6   1     1159.39     1154.85     58.36 o 
  22   6   1     1804.22     1856.37     73.00 o 
  24   6   1      717.16      680.81     52.23 o 
  26   6   1     1231.44     1322.69     78.36 o 
 -25   7   1      108.59      107.86     32.22 o 
 -23   7   1     2900.16     2996.02     90.76 o 
 -21   7   1      162.42      199.03     50.11 o 
 -19   7   1     8250.17     9218.85    156.47 o 
 -17   7   1       42.67       43.93     18.86 o 
 -15   7   1     5471.54     5901.64     87.24 o 
 -13   7   1     2058.08     2147.88     44.39 o 
 -11   7   1     6102.44     6281.82     68.85 o 
  -9   7   1     6271.35     6197.08     78.78 o 
  -7   7   1     1539.55     1774.40     45.88 o 
  -5   7   1    16946.67    16249.64    126.00 o 
  -3   7   1       23.98      185.24    115.38 o 
  -1   7   1    41854.40    40287.53    354.46 o 
   1   7   1     3426.95     3332.58     59.72 o 
   3   7   1    34057.84    33698.49    215.57 o 
   5   7   1     2495.75     2346.80     51.67 o 
   7   7   1    17610.01    17424.91    134.66 o 
   9   7   1     8003.33     8248.02    130.55 o 
  11   7   1     3718.65     3736.90     61.73 o 
  13   7   1     4876.87     4932.74     67.12 o 
  15   7   1      478.84      404.85     27.32 o 
  17   7   1     1939.13     1965.74     57.46 o 
  19   7   1      194.51      236.13     31.55 o 
  21   7   1     2350.30     2458.50     82.58 o 
  23   7   1       42.36       99.43     79.34 o 
  25   7   1     1163.35     1199.17     66.85 o 
 -24   8   1      589.61      682.86     71.56 o 
 -22   8   1      842.77      991.41     50.34 o 
 -20   8   1      734.63      843.57     46.59 o 
 -18   8   1     2277.12     2496.09     65.23 o 
 -16   8   1        6.96       11.89     21.34 o 
 -14   8   1     3780.67     4039.09     73.79 o 
 -12   8   1      783.44      799.77     38.72 o 
 -10   8   1     5584.70     5902.06     82.80 o 
  -8   8   1     2482.48     2714.21     76.41 o 
  -6   8   1     2794.59     2488.44     49.48 o 
  -4   8   1     4605.14     4233.62    127.57 o 
  -2   8   1      495.52      429.13     26.08 o 
   0   8   1     5272.15     4720.72     80.75 o 
   2   8   1        2.37        8.00     17.48 o 
   4   8   1     2559.55     2383.51     55.35 o 
   6   8   1        3.32        5.53     17.11 o 
   8   8   1     1402.76     1295.94     44.41 o 
  10   8   1      647.71      745.25     38.81 o 
  12   8   1     1136.06     1014.75     48.41 o 
  14   8   1       26.74       -2.92     16.57 o 
  16   8   1       96.84      101.46     25.23 o 
  18   8   1      161.58      150.42     28.39 o 
  20   8   1       67.01      114.99     26.24 o 
  22   8   1      287.48      253.89     37.95 o 
  24   8   1       51.75       50.74     25.39 o 
 -23   9   1        7.28      -23.16     23.16 o 
 -21   9   1       39.88       14.78     25.71 o 
 -19   9   1       24.39        9.06     22.91 o 
 -17   9   1       38.49       69.79     25.70 o 
 -15   9   1      567.81      602.25     50.29 o 
 -13   9   1      275.92      402.93     79.95 o 
 -11   9   1      312.95      362.09     30.96 o 
  -9   9   1       55.57       39.42     19.75 o 
  -7   9   1       51.62       21.91     15.90 o 
  -5   9   1      806.03      739.08     35.49 o 
  -3   9   1      786.08      714.44     35.25 o 
  -1   9   1        1.86        2.36     15.66 o 
   1   9   1     1482.46     1426.68     49.22 o 
   3   9   1     2218.69     2125.39     56.21 o 
   5   9   1      291.21      326.49     29.44 o 
   7   9   1     1667.03     1725.18     52.00 o 
   9   9   1     1036.18     1058.18     44.03 o 
  11   9   1        0.70       -2.95     18.42 o 
  13   9   1        3.41       -1.17     19.47 o 
  15   9   1       15.68      -16.90     24.66 o 
  17   9   1        3.83       35.54     23.98 o 
  19   9   1      246.48      209.00     47.24 o 
  21   9   1        0.18       -5.93     23.14 o 
  23   9   1       51.80       33.06     25.89 o 
 -20  10   1      213.86      278.83     44.99 o 
 -18  10   1     2493.64     2751.37    141.00 o 
 -16  10   1       16.23       27.43     27.98 o 
 -14  10   1     4074.35     4416.03    105.45 o 
 -12  10   1      320.41      327.09     31.44 o 
 -10  10   1     5586.37     6036.74    122.33 o 
  -8  10   1     1187.36     1266.98     42.87 o 
  -6  10   1     2767.09     2815.77     81.93 o 
  -4  10   1     2178.55     2038.72     63.68 o 
  -2  10   1     1380.28     1510.30     45.40 o 
   0  10   1     2909.94     2665.17     55.36 o 
   2  10   1        5.35       12.15     22.20 o 
   4  10   1      990.45     1133.01     47.18 o 
   6  10   1        0.36       14.56     21.35 o 
   8  10   1      939.12      871.03     43.08 o 
  10  10   1       18.19       21.64     20.73 o 
  12  10   1      920.77      998.14     50.34 o 
  14  10   1       31.93       16.47     27.51 o 
  16  10   1      850.47      827.13     62.02 o 
  18  10   1      185.84      199.94     38.28 o 
  20  10   1      265.81      313.12     46.71 o 
 -17  11   1      340.01      205.64     74.31 o 
 -15  11   1     1710.09     1747.13    130.56 o 
 -13  11   1     1626.10     1657.11     99.71 o 
 -11  11   1     3293.07     3358.94     73.22 o 
  -9  11   1     4502.48     4390.01    116.08 o 
  -7  11   1     1583.21     1496.83     57.05 o 
  -5  11   1     6243.29     6203.97    188.72 o 
  -3  11   1       11.71        2.29     19.12 o 
  -1  11   1     4459.03     4280.60     71.85 o 
   1  11   1      443.41      413.22     30.32 o 
   3  11   1     1239.47     1312.50     44.54 o 
   5  11   1      201.99      240.28     30.17 o 
   7  11   1     1556.80     1564.55     72.39 o 
   9  11   1     1755.75     1869.07     59.58 o 
  11  11   1     1023.78     1031.41     49.11 o 
  13  11   1     2782.72     2878.92     73.73 o 
  15  11   1      258.05      294.16     43.33 o 
  17  11   1     1550.68     1695.88     79.55 o 
 -14  12   1      612.23      642.64     53.85 o 
 -12  12   1       54.25       58.18     30.92 o 
 -10  12   1     1271.36     1324.36     76.40 o 
  -8  12   1      312.81      366.95     36.60 o 
  -6  12   1     2026.56     1975.18     64.04 o 
  -4  12   1       27.07       50.05     25.73 o 
  -2  12   1     3100.55     3138.16     77.47 o 
   0  12   1      709.01      675.96     44.21 o 
   2  12   1     1567.18     1418.37     48.11 o 
   4  12   1     1704.13     1679.85     50.20 o 
   6  12   1      274.43      314.42     29.03 o 
   8  12   1     2100.66     2137.62     64.74 o 
  10  12   1       41.97       43.87     24.85 o 
  12  12   1     1841.25     2082.67     66.34 o 
  14  12   1       28.16       14.39     31.42 o 
  -9  13   1       52.27       47.19     28.02 o 
  -7  13   1      720.07      652.45     45.54 o 
  -5  13   1       94.35      101.07     28.42 o 
  -3  13   1      169.97      125.60     30.04 o 
  -1  13   1      401.77      388.18     39.19 o 
   1  13   1       13.66      -21.37     21.37 o 
   3  13   1      257.52      211.86     31.74 o 
   5  13   1       22.88       43.97     24.74 o 
   7  13   1      128.80      117.24     27.03 o 
   9  13   1       43.31       31.48     24.13 o 
 -30   0   2      175.58      141.73     52.57 o 
 -28   0   2     1716.32     1755.32    103.17 o 
 -26   0   2        9.80      -24.56     31.69 o 
 -24   0   2     3263.28     3381.93    124.54 o 
 -22   0   2     1170.47     1070.81     65.71 o 
 -20   0   2     4407.27     4231.24    166.05 o 
 -18   0   2      124.46       95.74     22.10 o 
 -16   0   2     6726.25     6974.54     92.34 o 
 -14   0   2     8728.71     9519.87    103.31 o 
 -12   0   2    24939.05    24832.42    362.44 o 
 -10   0   2     4835.30     5305.46     65.46 o 
  -8   0   2    33522.68    34570.32    191.75 o 
  -6   0   2     1756.70     1829.46     34.69 o 
  -4   0   2     7836.69     7539.33    140.63 o 
  -2   0   2      635.26      645.53     20.88 o 
   0   0   2     6973.12     7219.02     75.41 o 
   2   0   2   115719.28   116436.70    774.25 o 
   4   0   2    76449.92    76473.66    706.08 o 
   6   0   2   205872.23   207197.14    851.42 o 
   8   0   2    32427.14    35243.34    348.56 o 
  10   0   2    82327.49    83755.30    454.79 o 
  12   0   2    31681.47    33231.16    275.61 o 
  14   0   2    15944.10    15751.49    137.12 o 
  16   0   2    13466.94    12602.99    128.10 o 
  18   0   2     2489.52     2228.19    139.89 o 
  20   0   2     6473.25     6435.75     99.15 o 
  22   0   2       39.09       -1.72     29.23 o 
  24   0   2     6317.01     5675.19    164.09 o 
  26   0   2      163.60      129.70     46.43 o 
  28   0   2     1090.81     1061.89     89.17 o 
  30   0   2      219.13       83.03     50.11 o 
 -31   1   2        4.34       -9.27     31.23 o 
 -29   1   2     1096.60     1105.31     73.20 o 
 -27   1   2       88.23       75.46     30.01 o 
 -25   1   2     1347.13     1404.29     62.79 o 
 -23   1   2     1575.02     1432.61    114.68 o 
 -21   1   2     1730.75     1540.18     38.39 o 
 -19   1   2     6258.14     5820.77     65.22 o 
 -17   1   2     2648.50     2598.74     43.69 o 
 -15   1   2     6411.15     6098.44     60.21 o 
 -13   1   2     2839.36     2862.02     42.76 o 
 -11   1   2    24080.24    24375.02    189.04 o 
  -9   1   2      608.23      664.90     20.72 o 
  -7   1   2    49391.10    48917.92    261.55 o 
  -5   1   2     1433.54     1456.09     21.56 o 
  -3   1   2       28.15       49.29      6.92 o 
  -1   1   2    90882.09    92810.13    609.18 o 
   1   1   2     2731.36     2526.53     40.55 o 
   3   1   2    27514.80    28562.64    110.35 o 
   5   1   2     8426.81     8872.61     71.84 o 
   7   1   2    45295.20    47682.12    174.32 o 
   9   1   2      895.15     1013.17     24.68 o 
  11   1   2    25220.79    25523.27    304.51 o 
  13   1   2     2079.15     2216.81     39.87 o 
  15   1   2    10888.74    10523.54     80.90 o 
  17   1   2       64.68       93.12     15.65 o 
  19   1   2     2797.96     2774.57     47.65 o 
  21   1   2     1131.03      977.85     39.94 o 
  23   1   2      742.69      688.89     49.48 o 
  25   1   2     1908.80     1813.64     72.52 o 
  27   1   2      333.71      346.65     43.84 o 
  29   1   2      469.58      455.44     50.97 o 
 -30   2   2      168.05      183.22     37.38 o 
 -28   2   2       64.54       85.09     41.51 o 
 -26   2   2      576.29      528.96     46.72 o 
 -24   2   2      861.49      831.96     78.86 o 
 -22   2   2     1564.93     1516.80     60.97 o 
 -20   2   2     3821.29     3557.79     94.42 o 
 -18   2   2      128.49       67.88     15.51 o 
 -16   2   2     1572.47     1438.49     35.05 o 
 -14   2   2     2420.59     2236.34     38.79 o 
 -12   2   2     2847.53     3185.39     50.66 o 
 -10   2   2     6210.12     6064.82    138.63 o 
  -8   2   2     1492.60     1744.28     48.68 o 
  -6   2   2    15839.19    17854.40    362.52 o 
  -4   2   2       87.93      147.40     13.76 o 
  -2   2   2    87523.79    86047.98    940.15 o 
   0   2   2    22500.52    23925.08    325.52 o 
   2   2   2    31077.23    31607.84    651.65 o 
   4   2   2     6555.66     6878.53    228.65 o 
   6   2   2     7140.13     7347.22     63.25 o 
   8   2   2      360.80      495.10     20.03 o 
  10   2   2       99.34       88.13     11.54 o 
  12   2   2      641.67      753.81     25.58 o 
  14   2   2        1.14       -4.99     10.38 o 
  16   2   2     1428.13     1479.50     37.24 o 
  18   2   2      738.10      770.96     35.64 o 
  20   2   2      522.68      483.83     42.17 o 
  22   2   2      914.66      902.61     73.81 o 
  24   2   2       26.20       38.43     26.22 o 
  26   2   2      105.09       71.11     32.13 o 
  28   2   2        3.63      -30.46     30.46 o 
 -29   3   2      161.78      127.28     34.86 o 
 -27   3   2       34.46        9.25     27.26 o 
 -25   3   2      391.78      366.92     41.62 o 
 -23   3   2      482.04      503.01     43.59 o 
 -21   3   2       37.92       28.54     24.37 o 
 -19   3   2     4685.10     4514.97    180.68 o 
 -17   3   2      450.06      453.76     25.35 o 
 -15   3   2     3692.68     3241.43    196.49 o 
 -13   3   2       22.89       58.96     20.07 o 
 -11   3   2     4980.80     5519.85     93.70 o 
  -9   3   2        0.74       32.82     11.82 o 
  -7   3   2     9379.25     9946.57     76.91 o 
  -5   3   2        2.64       40.37     23.82 o 
  -3   3   2     4632.72     4042.03    141.87 o 
  -1   3   2     4508.78     4285.98     50.60 o 
   1   3   2      987.11     1047.57     75.69 o 
   3   3   2     5179.92     5631.72     68.36 o 
   5   3   2     1419.41     1493.53     31.15 o 
   7   3   2     7035.55     6941.01    102.72 o 
   9   3   2      928.64      878.80     28.85 o 
  11   3   2     5530.36     5799.00     65.72 o 
  13   3   2      940.21      913.13     34.36 o 
  15   3   2     9952.45     9590.75    173.31 o 
  17   3   2       27.63       21.18     17.04 o 
  19   3   2     2793.87     2923.39     59.33 o 
  21   3   2      928.77      863.69     51.36 o 
  23   3   2      610.20      588.27     47.31 o 
  25   3   2      596.73      436.10     96.04 o 
  27   3   2      173.63      216.27     38.04 o 
  29   3   2      143.27      124.71     37.33 o 
 -28   4   2     1170.53     1199.81     64.50 o 
 -26   4   2      940.65     1000.05     59.20 o 
 -24   4   2     3383.81     3225.10    116.92 o 
 -22   4   2       36.66       16.47     23.33 o 
 -20   4   2     6647.97     6492.99    166.79 o 
 -18   4   2     1334.99     1290.03     42.67 o 
 -16   4   2    10717.17    10061.73    245.07 o 
 -14   4   2     3232.34     3004.18     98.99 o 
 -12   4   2    19591.52    19103.93    212.35 o 
 -10   4   2    48887.50    51282.30    416.92 o 
  -8   4   2    16271.23    17492.53    282.48 o 
  -6   4   2   114010.34   114372.55    365.60 o 
  -4   4   2      762.68      613.43     25.86 o 
  -2   4   2   135343.45   129770.32    465.89 o 
   0   4   2    10111.95     9496.15    100.83 o 
   2   4   2    38657.94    35613.77    254.38 o 
   4   4   2     5481.23     5441.00     57.05 o 
   6   4   2    25229.56    26001.66    281.97 o 
   8   4   2    12766.38    12374.77    248.95 o 
  10   4   2     6321.00     6086.83    124.55 o 
  12   4   2    15304.86    16040.67    143.03 o 
  14   4   2     3009.78     2766.50     60.41 o 
  16   4   2    19122.04    18970.15    197.11 o 
  18   4   2      187.76      155.07     22.55 o 
  20   4   2     8699.49     8176.77    220.58 o 
  22   4   2      306.98      314.12     38.42 o 
  24   4   2     3420.28     3257.36     93.06 o 
  26   4   2      259.03      213.15     63.01 o 
  28   4   2      492.06      557.06     54.27 o 
 -29   5   2     1364.70     1302.24     70.95 o 
 -27   5   2      125.11      152.94     34.28 o 
 -25   5   2     2807.35     2804.73     87.10 o 
 -23   5   2      933.88      988.94     55.70 o 
 -21   5   2     3118.46     3079.35     82.76 o 
 -19   5   2     6640.76     6825.59    115.08 o 
 -17   5   2     2311.81     2362.88     54.60 o 
 -15   5   2    15742.86    15674.60    183.49 o 
 -13   5   2      563.37      570.57     40.48 o 
 -11   5   2    39146.02    40064.68   1064.24 o 
  -9   5   2     1852.14     2092.67     35.05 o 
  -7   5   2    47709.28    46086.03    255.45 o 
  -5   5   2     4804.49     4703.50    129.06 o 
  -3   5   2    39440.18    37989.30    188.76 o 
  -1   5   2    21602.88    20435.27    409.21 o 
   1   5   2    19716.65    19193.14    251.72 o 
   3   5   2    18479.74    17373.72    114.64 o 
   5   5   2     2878.27     2637.48     50.74 o 
   7   5   2    38235.04    37809.95    170.37 o 
   9   5   2      855.35      920.74     29.44 o 
  11   5   2    18769.73    18792.43    217.02 o 
  13   5   2     3667.78     3869.78     63.32 o 
  15   5   2    11582.15    11704.73    110.50 o 
  17   5   2     4219.54     4094.34     69.28 o 
  19   5   2     3708.15     3876.28     93.04 o 
  21   5   2     1738.06     1751.01     68.54 o 
  23   5   2      824.20      846.29     55.35 o 
  25   5   2     1101.51     1134.56     63.12 o 
  27   5   2      207.22      214.37     39.95 o 
 -28   6   2      105.58       78.27     34.25 o 
 -26   6   2        2.32       -8.25     26.82 o 
 -24   6   2      153.48      150.72     33.34 o 
 -22   6   2      272.89      307.04     47.16 o 
 -20   6   2      659.12      640.94     48.67 o 
 -18   6   2      223.87      200.55     24.98 o 
 -16   6   2      956.66      938.82     50.77 o 
 -14   6   2        1.66       -2.78     21.30 o 
 -12   6   2      428.11      401.45     24.42 o 
 -10   6   2        1.55        4.00     12.23 o 
  -8   6   2     2233.65     2062.03     34.91 o 
  -6   6   2      768.20     1125.72     42.60 o 
  -4   6   2    10381.42    10639.78     94.61 o 
  -2   6   2     3887.02     3947.92     83.27 o 
   0   6   2     9815.86    10938.10    123.70 o 
   2   6   2     9733.77     9935.24     91.66 o 
   4   6   2     1387.86     1415.45     38.88 o 
   6   6   2     5259.85     5535.89     84.59 o 
   8   6   2     1387.10     1392.83     36.28 o 
  10   6   2     4376.27     4370.74     59.04 o 
  12   6   2     2436.52     2399.39     46.40 o 
  14   6   2      408.21      403.35     25.71 o 
  16   6   2     3839.94     3837.89     68.81 o 
  18   6   2       54.53       70.36     26.47 o 
  20   6   2     1075.34     1092.20     58.19 o 
  22   6   2       15.62       -0.08     23.10 o 
  24   6   2      481.86      539.80     49.66 o 
  26   6   2        2.92      -23.95     23.95 o 
 -25   7   2      584.09      572.96     60.06 o 
 -23   7   2      297.96      277.01     39.76 o 
 -21   7   2      152.75      107.64     31.07 o 
 -19   7   2     1748.69     1846.74     78.24 o 
 -17   7   2      112.72       95.74     29.09 o 
 -15   7   2     1641.45     1760.27     51.43 o 
 -13   7   2      308.33      286.18     27.05 o 
 -11   7   2     1897.60     2179.44     42.54 o 
  -9   7   2     1291.15     1300.09     37.12 o 
  -7   7   2     5458.03     5690.88     66.11 o 
  -5   7   2     4105.93     3974.80     93.60 o 
  -3   7   2    10246.05     9952.49     98.77 o 
  -1   7   2     7357.51     6883.70    138.60 o 
   1   7   2      285.26      242.00     23.92 o 
   3   7   2     8772.03     8865.31    114.28 o 
   5   7   2       82.18       39.76     17.13 o 
   7   7   2     3300.52     3405.01     66.06 o 
   9   7   2      831.76      965.46     38.95 o 
  11   7   2      850.11      923.82     34.76 o 
  13   7   2     1161.80     1276.57     39.64 o 
  15   7   2     1480.59     1321.69     40.18 o 
  17   7   2     1384.84     1310.01     49.63 o 
  19   7   2      132.60      114.63     25.46 o 
  21   7   2      827.78      705.94     51.73 o 
  23   7   2       11.02        8.94     25.41 o 
  25   7   2       24.50       14.87     32.00 o 
 -24   8   2      867.42      962.68     44.33 o 
 -22   8   2       60.77       85.26     26.91 o 
 -20   8   2      637.12      631.38     42.42 o 
 -18   8   2      152.61      166.65     26.93 o 
 -16   8   2     2153.26     2176.02     70.51 o 
 -14   8   2      199.50      165.52     24.25 o 
 -12   8   2     6337.03     6008.08    114.55 o 
 -10   8   2     6290.03     6658.51    144.16 o 
  -8   8   2     1022.23      926.02     35.69 o 
  -6   8   2    13631.44    13825.18    109.22 o 
  -4   8   2       83.82       76.06     20.85 o 
  -2   8   2    10919.23     8942.69    823.23 o 
   0   8   2      515.48      561.86     36.45 o 
   2   8   2     8208.38     8535.12    107.86 o 
   4   8   2      264.71      226.32     25.05 o 
   6   8   2    20547.62    20892.05    157.44 o 
   8   8   2     6980.96     7139.73    175.94 o 
  10   8   2     3577.07     3600.52     68.09 o 
  12   8   2     8945.75     9506.03    110.30 o 
  14   8   2      230.05      224.11     24.37 o 
  16   8   2     4961.92     4957.78     82.96 o 
  18   8   2       96.72      116.70     27.38 o 
  20   8   2     1872.27     1889.11     59.64 o 
  22   8   2       53.45       33.31     23.22 o 
  24   8   2      917.82      885.96     47.23 o 
 -23   9   2      323.94      277.82     66.08 o 
 -21   9   2      382.11      386.17     43.73 o 
 -19   9   2     1683.96     1811.55     83.11 o 
 -17   9   2       67.55       60.72     20.88 o 
 -15   9   2     3080.93     2978.80     70.32 o 
 -13   9   2       16.94       32.15     21.75 o 
 -11   9   2     3601.75     3254.46     66.90 o 
  -9   9   2      129.68      141.78     20.56 o 
  -7   9   2     2238.78     2170.79     49.39 o 
  -5   9   2      844.54      669.38     44.57 o 
  -3   9   2     5864.84     5686.55    227.55 o 
  -1   9   2     1726.41     1806.66     60.21 o 
   1   9   2     1962.77     1965.46     55.09 o 
   3   9   2     2578.82     2792.38     63.11 o 
   5   9   2     1779.09     1608.01     50.19 o 
   7   9   2     5406.96     5275.96     83.16 o 
   9   9   2     2090.44     2125.96     56.76 o 
  11   9   2     3553.73     3718.78     72.84 o 
  13   9   2      255.79      277.41     30.67 o 
  15   9   2     4876.87     5371.52     90.51 o 
  17   9   2      154.80      174.04     30.32 o 
  19   9   2     2547.15     2534.72     70.19 o 
  21   9   2      331.53      310.85     35.51 o 
 -20  10   2      688.99      742.54    111.76 o 
 -18  10   2        1.72        2.45     26.32 o 
 -16  10   2     1642.79     1720.11     91.87 o 
 -14  10   2      247.53      280.47     41.52 o 
 -12  10   2     1686.32     1752.02     74.86 o 
 -10  10   2      113.11      102.21     24.95 o 
  -8  10   2     2041.63     2182.85     52.09 o 
  -6  10   2      825.74      796.40     37.55 o 
  -4  10   2     2838.34     2959.23     59.02 o 
  -2  10   2     6718.32     6804.41    100.12 o 
   0  10   2      131.15      135.78     27.32 o 
   2  10   2     2439.66     2386.95     61.65 o 
   4  10   2      894.68      910.55     43.91 o 
   6  10   2     1002.29      971.26     44.27 o 
   8  10   2       14.99        3.60     19.57 o 
  10  10   2     1303.70     1300.98     50.15 o 
  12  10   2       71.95       79.71     24.58 o 
  14  10   2      981.44     1065.20     49.21 o 
  16  10   2     1492.65     1815.44     78.16 o 
  18  10   2      197.39      131.95     40.65 o 
  20  10   2      785.72      921.79     64.09 o 
 -17  11   2      248.62      226.43     37.57 o 
 -15  11   2      402.38      450.33     52.07 o 
 -13  11   2      156.70      215.60     40.32 o 
 -11  11   2      521.27      654.08     54.89 o 
  -9  11   2      183.99      116.60     26.96 o 
  -7  11   2       56.39       59.49     25.19 o 
  -5  11   2      239.69      242.85     32.09 o 
  -3  11   2      153.36       77.45     24.90 o 
  -1  11   2      598.66      678.18     42.66 o 
   1  11   2      318.32      274.38     62.39 o 
   3  11   2        3.05       -8.79     24.72 o 
   5  11   2       22.52       27.64     27.35 o 
   7  11   2      787.43      827.44     54.54 o 
   9  11   2       33.63       49.75     29.94 o 
  11  11   2      202.41      171.05     36.41 o 
  13  11   2      514.88      509.57     49.36 o 
  15  11   2        2.27        8.60     44.95 o 
  17  11   2      122.02      172.19     61.16 o 
 -14  12   2      105.49      117.89     40.28 o 
 -12  12   2      147.52      135.86     39.06 o 
 -10  12   2      431.68      479.42     53.06 o 
  -8  12   2       26.46       38.54     24.32 o 
  -6  12   2      611.10      605.74     43.75 o 
  -4  12   2        5.23        5.17     22.50 o 
  -2  12   2      869.47     1027.62     51.66 o 
   0  12   2      240.58      219.93     31.67 o 
   2  12   2     1018.65     1093.31     50.20 o 
   4  12   2        7.62      -17.88     27.24 o 
   6  12   2     1131.27     1094.61     62.16 o 
   8  12   2       65.89       54.98     30.94 o 
  10  12   2     1122.25     1070.33     63.67 o 
  12  12   2      171.36      204.33     41.11 o 
  14  12   2      864.13      818.46     88.92 o 
  -9  13   2      188.50      147.00     40.25 o 
  -7  13   2     1477.08     1638.20     63.21 o 
  -5  13   2      578.30      634.26     45.83 o 
  -3  13   2     1516.77     1578.86     61.88 o 
  -1  13   2     2436.31     2413.42     75.72 o 
   1  13   2      676.93      666.88     46.31 o 
   3  13   2     3134.99     2860.36     74.63 o 
   5  13   2      180.48      146.38     28.24 o 
   7  13   2     2622.24     2717.84    123.43 o 
   9  13   2        2.77       14.28     31.52 o 
 -31   1   3      206.57      174.10     38.58 o 
 -29   1   3      471.43      393.95     67.06 o 
 -27   1   3       82.80       88.51     30.91 o 
 -25   1   3     1982.85     1778.76     52.90 o 
 -23   1   3      262.65      285.50     30.88 o 
 -21   1   3     6592.67     6205.42     72.51 o 
 -19   1   3       47.06       19.21     13.78 o 
 -17   1   3     7901.49     7829.32     74.07 o 
 -15   1   3     1661.75     1750.33     36.71 o 
 -13   1   3    19369.52    18348.51     99.88 o 
 -11   1   3     9908.40     9859.20    132.27 o 
  -9   1   3    16253.26    15478.60    133.86 o 
  -7   1   3    44097.95    45365.91    300.55 o 
  -5   1   3    42666.22    44433.53    736.23 o 
  -3   1   3   143647.11   146705.94    556.80 o 
  -1   1   3    10648.57    11741.68    145.61 o 
   1   1   3   125545.48   123685.55    518.10 o 
   3   1   3    11076.56    12260.40    323.43 o 
   5   1   3    71552.25    73271.65    421.91 o 
   7   1   3     4224.62     3850.73     41.08 o 
   9   1   3    27729.65    29381.90    346.11 o 
  11   1   3    17455.59    16621.71    220.09 o 
  13   1   3     5869.12     6006.96    131.44 o 
  15   1   3    21211.31    21237.08    452.79 o 
  17   1   3      502.35      442.18     25.64 o 
  19   1   3    12724.91    12459.46    113.42 o 
  21   1   3       66.71      115.85     18.64 o 
  23   1   3     3085.87     3021.73     88.64 o 
  25   1   3      267.65      255.26     38.93 o 
  27   1   3      588.54      612.92     52.10 o 
  29   1   3      174.39      132.79     38.71 o 
 -30   2   3     1064.84     1032.42     91.99 o 
 -28   2   3       55.30       74.71     29.55 o 
 -26   2   3     1587.76     1484.79     97.52 o 
 -24   2   3     1703.62     1590.07     61.12 o 
 -22   2   3     8677.09     8470.85    179.14 o 
 -20   2   3     7666.33     7090.42    135.37 o 
 -18   2   3     5253.57     5296.14     78.53 o 
 -16   2   3    34661.45    35269.94    323.06 o 
 -14   2   3     3540.06     3778.74     42.92 o 
 -12   2   3    67593.59    68816.20    459.63 o 
 -10   2   3       10.22       44.48      8.65 o 
  -8   2   3    60830.68    59649.79    540.54 o 
  -6   2   3     2627.41     2859.04     35.88 o 
  -4   2   3   145503.86   147318.95    472.82 o 
  -2   2   3    32858.28    32935.44    326.86 o 
   0   2   3    80312.80    82853.86    551.32 o 
   2   2   3    91617.87    93171.09    449.57 o 
   4   2   3    67214.78    67446.27    259.51 o 
   6   2   3    97654.25   102452.64    788.51 o 
   8   2   3      101.03      157.31     13.17 o 
  10   2   3    42612.25    40384.25    188.76 o 
  12   2   3      256.68      265.22     17.67 o 
  14   2   3     9895.98     9603.03    159.12 o 
  16   2   3      980.07      887.87     31.66 o 
  18   2   3     6959.55     6957.41     93.64 o 
  20   2   3     1438.38     1391.21     39.23 o 
  22   2   3     5159.93     4808.93    105.94 o 
  24   2   3     1721.07     1672.46     71.11 o 
  26   2   3      169.58      171.59     45.07 o 
  28   2   3     1440.67     1423.53     90.39 o 
 -29   3   3      261.10      298.84     41.43 o 
 -27   3   3      240.97      217.19     37.32 o 
 -25   3   3     2528.27     2625.99     80.67 o 
 -23   3   3      220.40      291.92     28.72 o 
 -21   3   3     8388.60     8350.78     96.58 o 
 -19   3   3     2162.30     2078.98     48.43 o 
 -17   3   3     3930.61     4142.69     57.43 o 
 -15   3   3     9250.25     8923.85     69.47 o 
 -13   3   3    11082.18    11559.90    102.33 o 
 -11   3   3     4155.20     4174.93    118.25 o 
  -9   3   3     9798.24    10517.04    217.31 o 
  -7   3   3    46006.54    46923.33    308.14 o 
  -5   3   3    29681.47    30660.94    162.51 o 
  -3   3   3    85532.87    84072.34    364.22 o 
  -1   3   3     2540.23     2447.33     36.31 o 
   1   3   3    33618.38    34670.41    449.28 o 
   3   3   3      341.15      414.35     18.61 o 
   5   3   3    15363.52    14897.47    103.25 o 
   7   3   3      538.19      751.90     24.27 o 
   9   3   3    14266.93    14945.75     93.22 o 
  11   3   3     2508.14     2428.14     47.15 o 
  13   3   3    13106.30    12526.70    197.20 o 
  15   3   3     2989.10     2945.62     55.36 o 
  17   3   3     1624.38     1679.11     46.97 o 
  19   3   3     4938.42     4660.58     75.07 o 
  21   3   3     1564.47     1616.82     76.02 o 
  23   3   3     1751.27     1877.52    103.90 o 
  25   3   3       44.25       -7.94     26.68 o 
  27   3   3      715.86      773.77     57.84 o 
 -28   4   3        4.62      -26.24     26.94 o 
 -26   4   3       64.03       62.88     28.95 o 
 -24   4   3      332.54      422.19     44.20 o 
 -22   4   3        8.12        5.60     24.04 o 
 -20   4   3       62.81       28.70     19.17 o 
 -18   4   3     1322.63     1408.03     45.17 o 
 -16   4   3     3343.24     3226.92     77.79 o 
 -14   4   3      108.81       79.90     15.67 o 
 -12   4   3     7323.97     7360.99    109.02 o 
 -10   4   3       37.12       24.40      9.90 o 
  -8   4   3     7611.12     8207.75    121.83 o 
  -6   4   3     3235.50     3373.62     37.46 o 
  -4   4   3     7384.74     7614.71     75.49 o 
  -2   4   3     2012.79     1710.82    128.02 o 
   0   4   3     1094.26     1247.92     30.02 o 
   2   4   3      741.06      801.01     25.86 o 
   4   4   3      146.54      148.72     14.97 o 
   6   4   3     1095.80     1032.80     31.69 o 
   8   4   3      681.67      701.16     25.72 o 
  10   4   3     3375.10     3267.61     53.30 o 
  12   4   3       76.50       55.78     16.06 o 
  14   4   3      451.91      470.23     33.04 o 
  16   4   3      208.69      184.90     23.27 o 
  18   4   3      264.53      319.17     27.86 o 
  20   4   3       58.42       41.18     24.66 o 
  22   4   3       35.94       32.52     26.31 o 
  24   4   3       54.12        1.77     27.85 o 
  26   4   3        8.29       18.94     28.95 o 
  28   4   3       54.86       58.55     36.81 o 
 -29   5   3       87.37       65.76     32.99 o 
 -27   5   3        1.83        4.27     39.06 o 
 -25   5   3      399.50      403.61     43.37 o 
 -23   5   3      131.40      109.65     28.97 o 
 -21   5   3     3803.40     3228.28    194.22 o 
 -19   5   3     1609.12     1579.40     82.26 o 
 -17   5   3      981.74     1017.75     35.46 o 
 -15   5   3       80.64       84.04     15.90 o 
 -13   5   3      254.67      264.11     24.61 o 
 -11   5   3      169.85      125.73     14.70 o 
  -9   5   3     5595.08     5685.26     82.56 o 
  -7   5   3      551.16      708.02     23.96 o 
  -5   5   3        5.88       -1.76     15.33 o 
  -3   5   3    18839.99    19945.81    196.13 o 
  -1   5   3    16532.67    17194.33    133.09 o 
   1   5   3     4082.58     4394.80     87.69 o 
   3   5   3     1683.25     1903.65     39.08 o 
   5   5   3     4061.20     4039.17    104.52 o 
   7   5   3      765.12      766.57     28.03 o 
   9   5   3     3673.09     3477.76     52.33 o 
  11   5   3      627.22      678.45     29.50 o 
  13   5   3     1341.11     1364.67     43.26 o 
  15   5   3       32.78       56.99     19.03 o 
  17   5   3      580.74      502.70     33.33 o 
  19   5   3      195.16      194.24     32.54 o 
  21   5   3      399.48      405.80     42.38 o 
  23   5   3      631.73      557.61     48.02 o 
  25   5   3       24.07       -4.24     25.33 o 
  27   5   3       89.56       55.93     32.64 o 
 -28   6   3      324.70      274.11     42.33 o 
 -26   6   3      794.54      686.17     52.97 o 
 -24   6   3     1441.69     1339.70     64.53 o 
 -22   6   3     1018.71      906.14     55.42 o 
 -20   6   3     9563.36     9061.16    128.22 o 
 -18   6   3      493.29      508.46     29.12 o 
 -16   6   3    13123.71    13138.36    127.43 o 
 -14   6   3     1475.32     1424.31     47.20 o 
 -12   6   3    16876.83    17670.43    171.23 o 
 -10   6   3     5909.87     5926.50     55.75 o 
  -8   6   3    10483.41    10134.05     96.42 o 
  -6   6   3     1345.93     1349.23     49.89 o 
  -4   6   3     5729.80     5339.97     66.92 o 
  -2   6   3    14788.69    14227.63    142.74 o 
   0   6   3     1891.83     2046.91     80.70 o 
   2   6   3    16872.67    17205.46    239.21 o 
   4   6   3     1787.25     1795.41     62.66 o 
   6   6   3    15778.72    16209.99    332.60 o 
   8   6   3       12.20       25.31     16.31 o 
  10   6   3     7718.41     7915.96     79.06 o 
  12   6   3      212.35      217.30     21.68 o 
  14   6   3     6236.60     6483.81     76.47 o 
  16   6   3      266.41      296.52     22.27 o 
  18   6   3     1328.59     1453.50     48.79 o 
  20   6   3      153.64      164.41     32.22 o 
  22   6   3      865.47      917.44     57.11 o 
  24   6   3      429.28      516.74     51.75 o 
  26   6   3       66.70       71.36     33.36 o 
 -25   7   3     1652.80     1543.52     73.20 o 
 -23   7   3        1.49      -29.48     35.25 o 
 -21   7   3     2978.00     2959.21     86.59 o 
 -19   7   3       51.31       18.86     16.94 o 
 -17   7   3     6382.10     6797.67    223.90 o 
 -15   7   3      210.95      204.93     22.53 o 
 -13   7   3    10386.72    10743.62     96.98 o 
 -11   7   3     8013.94     7637.26     92.42 o 
  -9   7   3    10614.21    10875.60    205.39 o 
  -7   7   3    14766.50    14244.43    283.94 o 
  -5   7   3    11618.75    11683.79    124.81 o 
  -3   7   3    24113.03    22798.07    450.10 o 
  -1   7   3     2196.33     2097.46     50.09 o 
   1   7   3    34217.95    34185.33    347.69 o 
   3   7   3        7.80       35.13     18.30 o 
   5   7   3    33908.09    33517.55    373.89 o 
   7   7   3     4094.76     4084.67     67.37 o 
   9   7   3    12134.49    12289.99    175.53 o 
  11   7   3     9756.62     9722.51     99.07 o 
  13   7   3     6379.01     6742.47     80.38 o 
  15   7   3     7436.45     7684.64    100.04 o 
  17   7   3      449.33      479.84     33.12 o 
  19   7   3     2794.29     2900.54    118.59 o 
  21   7   3       61.11       28.24     21.46 o 
  23   7   3     1106.39     1040.09     42.22 o 
  25   7   3       63.79       60.40     32.01 o 
 -24   8   3       14.01        5.76     29.53 o 
 -22   8   3     1535.72     1946.67    112.99 o 
 -20   8   3      243.67      277.55     39.17 o 
 -18   8   3     3321.59     3417.36     95.13 o 
 -16   8   3     1496.20     1520.85     68.55 o 
 -14   8   3     6075.07     6568.93     80.81 o 
 -12   8   3     5414.44     5245.71    110.96 o 
 -10   8   3     1117.72     1443.03     41.02 o 
  -8   8   3    11698.57    11646.60    159.16 o 
  -6   8   3      226.13      248.38     26.42 o 
  -4   8   3    10628.53    10511.09    114.45 o 
  -2   8   3     2837.08     2831.67     60.32 o 
   0   8   3     6974.93     6032.80     82.48 o 
   2   8   3     8624.18     8066.18     94.77 o 
   4   8   3     7071.93     6848.88     88.53 o 
   6   8   3     8947.00     8828.92    101.37 o 
   8   8   3     2052.48     2086.88     54.36 o 
  10   8   3     6527.61     7115.41     98.21 o 
  12   8   3      199.68      158.89     24.79 o 
  14   8   3     4152.60     4564.17     70.75 o 
  16   8   3       24.68       37.28     18.78 o 
  18   8   3      781.04      819.46     44.86 o 
  20   8   3      401.08      440.75     37.55 o 
  22   8   3      121.00      113.14     26.54 o 
 -23   9   3      313.45      269.46     62.88 o 
 -21   9   3       17.90       16.21     44.95 o 
 -19   9   3      909.97      762.06     57.14 o 
 -17   9   3      115.82       80.74     31.40 o 
 -15   9   3      998.36      963.63     60.77 o 
 -13   9   3      136.20      129.37     32.62 o 
 -11   9   3      805.50      819.43     43.75 o 
  -9   9   3       91.14       80.00     21.90 o 
  -7   9   3      121.46       98.70     23.32 o 
  -5   9   3       28.92       33.00     37.46 o 
  -3   9   3        1.43       13.50     25.79 o 
  -1   9   3      228.86      207.67     26.79 o 
   1   9   3     1456.27     1264.27     47.08 o 
   3   9   3      142.13      101.23     23.57 o 
   5   9   3      252.59      203.18     25.74 o 
   7   9   3       21.04       15.88     19.71 o 
   9   9   3       81.99       65.77     22.24 o 
  11   9   3      536.48      561.11     38.49 o 
  13   9   3        4.00       -6.44     20.05 o 
  15   9   3      274.89      325.79     32.29 o 
  17   9   3       32.47       34.69     25.30 o 
  19   9   3        1.16       16.89     23.53 o 
  21   9   3       15.72      -11.45     22.42 o 
 -20  10   3      961.65      997.31     63.93 o 
 -18  10   3      512.63      433.42     46.06 o 
 -16  10   3     2065.68     2029.02     81.87 o 
 -14  10   3        5.32      -18.07     25.59 o 
 -12  10   3     4638.50     4801.09    239.00 o 
 -10  10   3       72.37       32.75     21.83 o 
  -8  10   3     6468.56     6999.37    124.60 o 
  -6  10   3       87.78       84.40     29.78 o 
  -4  10   3     9533.86    10033.45    158.75 o 
  -2  10   3     2726.46     2951.57     88.22 o 
   0  10   3     5793.89     5641.36    115.14 o 
   2  10   3     4975.98     4682.93    103.25 o 
   4  10   3     1220.88     1167.82     67.18 o 
   6  10   3     4578.60     4604.99    103.08 o 
   8  10   3        2.91       -5.05     24.87 o 
  10  10   3     1902.51     1937.66     72.96 o 
  12  10   3       32.14       53.16     29.55 o 
  14  10   3     1881.97     2011.35     77.41 o 
  16  10   3       95.52       91.87     54.53 o 
  18  10   3     1091.35      990.65     94.08 o 
 -17  11   3     2053.42     2046.30     85.03 o 
 -15  11   3      132.91      170.71     38.22 o 
 -13  11   3     2959.84     2853.38     95.99 o 
 -11  11   3     2585.95     2689.83     94.57 o 
  -9  11   3     2560.34     2724.74     72.15 o 
  -7  11   3     4598.57     4937.14     93.48 o 
  -5  11   3     2091.10     2077.18    101.11 o 
  -3  11   3     8372.41     7823.09    807.77 o 
  -1  11   3      681.30      591.26     53.55 o 
   1  11   3    10430.44     9801.01    314.78 o 
   3  11   3       45.50       89.36     32.48 o 
   5  11   3     7463.30     6973.55    130.96 o 
   7  11   3     1358.10     1316.07     65.83 o 
   9  11   3     1757.94     1578.03     73.45 o 
  11  11   3     1502.33     1617.21     70.49 o 
  13  11   3      972.09     1069.24     71.11 o 
  15  11   3     1626.74     2068.02    120.85 o 
 -14  12   3       50.64       66.77     48.02 o 
 -12  12   3     1643.98     1794.19     81.97 o 
 -10  12   3       67.68      109.80     36.10 o 
  -8  12   3     1930.54     1830.73     63.46 o 
  -6  12   3      372.15      357.98     36.48 o 
  -4  12   3     1007.65      934.25     50.20 o 
  -2  12   3      683.91      661.38     44.15 o 
   0  12   3      446.26      378.02     45.51 o 
   2  12   3      445.22      430.17     46.76 o 
   4  12   3      505.60      508.19     49.35 o 
   6  12   3      345.92      289.26     43.65 o 
   8  12   3      300.81      264.67     42.02 o 
  10  12   3      558.33      511.16     51.32 o 
  12  12   3       18.68       22.48     32.49 o 
  -9  13   3       44.19       52.14     40.53 o 
  -7  13   3        0.10      -23.63     24.66 o 
  -5  13   3       41.50       30.87     24.53 o 
  -3  13   3       58.68       72.85     27.01 o 
  -1  13   3      180.01      203.12     33.29 o 
   1  13   3       19.15      -23.11     23.11 o 
   3  13   3      134.51      125.27     39.33 o 
   5  13   3       73.02       90.57     35.07 o 
   7  13   3       12.78        8.78     32.79 o 
 -30   0   4     2524.09     2637.89    127.49 o 
 -28   0   4      626.19      758.03     76.64 o 
 -26   0   4     3723.33     3642.44    279.53 o 
 -24   0   4      451.97      462.00     40.53 o 
 -22   0   4    11993.72    12435.33    176.74 o 
 -20   0   4      253.35      215.53     29.78 o 
 -18   0   4    18082.63    17978.78    170.04 o 
 -16   0   4    10223.75    10607.17    260.62 o 
 -14   0   4     6019.22     6048.15     86.26 o 
 -12   0   4    26699.46    26113.14    182.88 o 
 -10   0   4     1477.04     1385.11     40.41 o 
  -8   0   4    27186.61    26787.82    168.76 o 
  -6   0   4    15517.77    15723.40    317.79 o 
  -4   0   4   150059.92   146383.42    511.86 o 
  -2   0   4      624.58      627.62     21.65 o 
   0   0   4    41794.90    40137.60    169.30 o 
   2   0   4    32470.10    31575.19    177.70 o 
   4   0   4     4869.43     4827.22     62.11 o 
   6   0   4      560.97      546.62     30.39 o 
   8   0   4     7287.28     9117.47    206.83 o 
  10   0   4     2469.50     2501.38     57.05 o 
  12   0   4    16275.89    16656.83    150.68 o 
  14   0   4    33329.48    35631.93   1168.25 o 
  16   0   4      880.68      904.26     46.97 o 
  18   0   4    10205.15    10305.27    147.01 o 
  20   0   4      637.99      575.29     42.56 o 
  22   0   4     1281.55     1256.07     55.50 o 
  24   0   4      462.74      331.12     57.72 o 
  26   0   4      765.85      939.31     87.45 o 
  28   0   4      100.64       52.07     44.71 o 
 -29   1   4      148.61      101.94     35.32 o 
 -27   1   4     1463.90     1449.84     89.08 o 
 -25   1   4      565.83      587.55     31.63 o 
 -23   1   4     1563.28     1608.43     43.34 o 
 -21   1   4     3784.60     3701.00     58.98 o 
 -19   1   4     5346.63     5210.33     65.61 o 
 -17   1   4     8811.72     9276.22    121.72 o 
 -15   1   4     4331.95     4232.01     53.26 o 
 -13   1   4    31399.15    32631.28    185.64 o 
 -11   1   4       52.92      114.26     10.54 o 
  -9   1   4    19179.65    18396.03    135.06 o 
  -7   1   4     6168.03     5754.34     40.40 o 
  -5   1   4     8511.34     7251.04    272.99 o 
  -3   1   4     8763.56     8884.46     55.61 o 
  -1   1   4      529.55      617.43     14.67 o 
   1   1   4    18635.81    17957.25    157.31 o 
   3   1   4     7361.06     7154.48     66.09 o 
   5   1   4    66010.99    70992.70    244.48 o 
   7   1   4      346.02      375.11     21.59 o 
   9   1   4    31158.89    32083.29    366.57 o 
  11   1   4     2973.45     3123.85     45.21 o 
  13   1   4    12578.37    12658.39    146.00 o 
  15   1   4     1574.17     1862.51     41.60 o 
  17   1   4     1542.83     1783.83     42.10 o 
  19   1   4       57.06       52.60     16.20 o 
  21   1   4      324.92      401.81     27.08 o 
  23   1   4      597.48      597.53     37.85 o 
  25   1   4      320.80      369.41     44.03 o 
  27   1   4      567.54      662.70     55.72 o 
 -30   2   4        6.83        8.01     29.09 o 
 -28   2   4        2.99       -9.78     24.58 o 
 -26   2   4      143.23      128.24     24.78 o 
 -24   2   4        0.28      -10.75     15.25 o 
 -22   2   4       48.00       37.86     16.87 o 
 -20   2   4      747.62      824.56     33.14 o 
 -18   2   4      637.19      703.93     30.58 o 
 -16   2   4     5334.73     5266.25     61.38 o 
 -14   2   4     3572.48     3948.19     43.90 o 
 -12   2   4     2468.55     2377.48     36.06 o 
 -10   2   4     5672.11     5826.46     46.52 o 
  -8   2   4      302.97      243.92     13.27 o 
  -6   2   4       21.66       37.67      6.83 o 
  -4   2   4       92.87       32.84      6.75 o 
  -2   2   4      574.26      762.69     24.82 o 
   0   2   4     1341.96     1301.78     40.49 o 
   2   2   4     1258.79     1770.99     42.60 o 
   4   2   4    15075.07    14408.42    107.03 o 
   6   2   4     1678.30     1902.14    142.51 o 
   8   2   4     2601.15     2249.40     42.37 o 
  10   2   4     1357.42     1290.81     34.43 o 
  12   2   4     1489.85     1284.58     39.08 o 
  14   2   4       81.96      146.97     18.42 o 
  16   2   4     2369.80     2524.89     47.74 o 
  18   2   4        0.57        7.63     14.74 o 
  20   2   4      690.22      726.93     32.82 o 
  22   2   4      653.57      695.05     40.01 o 
  24   2   4       10.44        0.58     26.14 o 
  26   2   4      316.34      275.65     41.62 o 
  28   2   4       16.31      -26.91     26.91 o 
 -29   3   4      124.57      121.69     33.69 o 
 -27   3   4      640.61      639.14     54.60 o 
 -25   3   4      336.40      286.91     29.63 o 
 -23   3   4     1037.80      943.52     36.81 o 
 -21   3   4      290.34      328.63     24.45 o 
 -19   3   4      426.23      439.62     27.06 o 
 -17   3   4     6158.50     6237.57     69.89 o 
 -15   3   4       59.35        9.32     11.67 o 
 -13   3   4    24806.40    25208.42    154.59 o 
 -11   3   4     6769.59     7526.20     65.91 o 
  -9   3   4    23574.98    23278.39    422.45 o 
  -7   3   4    19801.55    19843.44     99.71 o 
  -5   3   4    14420.97    15357.61    192.95 o 
  -3   3   4    23272.35    23068.70    226.02 o 
  -1   3   4     4917.62     5099.49     72.31 o 
   1   3   4     2584.88     2724.30     47.71 o 
   3   3   4      413.77      411.87     18.24 o 
   5   3   4    10514.15    10318.02     70.50 o 
   7   3   4     1806.03     1894.01     75.60 o 
   9   3   4     5613.08     5259.06     67.29 o 
  11   3   4     3099.15     3268.48     48.18 o 
  13   3   4     1920.61     1936.22     41.39 o 
  15   3   4     5111.26     4806.15     62.90 o 
  17   3   4      895.72      832.56     33.52 o 
  19   3   4      286.08      252.48     27.35 o 
  21   3   4      298.66      310.40     52.81 o 
  23   3   4      107.34       69.81     30.36 o 
  25   3   4      235.09      247.72     39.51 o 
  27   3   4      263.94      237.27     66.69 o 
 -28   4   4        8.81       29.12     28.78 o 
 -26   4   4      794.78      859.17     55.57 o 
 -24   4   4      477.35      506.64    112.38 o 
 -22   4   4     2230.61     2069.88     55.34 o 
 -20   4   4      620.72      560.26     31.36 o 
 -18   4   4     6526.02     6722.75     76.92 o 
 -16   4   4      204.97      275.04     19.20 o 
 -14   4   4    13022.51    12302.82     84.56 o 
 -12   4   4     6192.81     6411.29     65.64 o 
 -10   4   4     7286.23     6477.35     71.23 o 
  -8   4   4     7662.84     7352.87     62.47 o 
  -6   4   4    11990.53    12329.06    153.76 o 
  -4   4   4    36341.41    35261.81    445.07 o 
  -2   4   4     7025.30     6957.37    191.07 o 
   0   4   4    46646.36    47857.68    329.43 o 
   2   4   4       95.85       86.76     14.75 o 
   4   4   4    32460.18    32352.27    165.43 o 
   6   4   4    11979.92    12392.31    118.82 o 
   8   4   4    17925.25    17618.31    141.43 o 
  10   4   4     6602.63     6602.36     87.64 o 
  12   4   4     4925.62     4822.13     69.32 o 
  14   4   4    12550.47    11984.45    113.71 o 
  16   4   4     1056.46     1099.77     42.48 o 
  18   4   4     6641.34     6649.94     95.14 o 
  20   4   4      511.71      506.65     41.61 o 
  22   4   4     3454.40     3688.24     98.51 o 
  24   4   4        0.07        4.36     28.14 o 
  26   4   4     2285.30     2359.25     89.24 o 
 -27   5   4      850.96      831.57     57.22 o 
 -25   5   4      164.53      111.86     31.67 o 
 -23   5   4     1628.76     1823.05     69.76 o 
 -21   5   4     1242.33     1055.69     43.13 o 
 -19   5   4     3519.76     3777.12     68.79 o 
 -17   5   4     3107.05     3011.20     52.95 o 
 -15   5   4     4724.43     5344.98     65.87 o 
 -13   5   4    12006.92    12332.77    141.71 o 
 -11   5   4     1380.87     1336.24     32.16 o 
  -9   5   4    12884.26    12464.99    141.92 o 
  -7   5   4       15.44        3.46     13.60 o 
  -5   5   4    10427.35     9604.90    196.21 o 
  -3   5   4     5552.36     5503.28     87.53 o 
  -1   5   4    14018.64    12654.51    115.69 o 
   1   5   4     4478.25     4357.18     63.26 o 
   3   5   4    20523.17    19664.80    406.35 o 
   5   5   4    19012.93    19440.61    153.19 o 
   7   5   4     7529.84     6962.25    367.14 o 
   9   5   4    16077.12    14904.61    698.62 o 
  11   5   4     1167.64     1090.70     34.25 o 
  13   5   4     7805.09     8327.99    170.96 o 
  15   5   4      520.37      540.92     34.37 o 
  17   5   4     3337.29     3510.53     68.62 o 
  19   5   4      824.15      834.72     40.71 o 
  21   5   4     1305.88     1275.61     62.04 o 
  23   5   4     1703.91     1663.92     71.90 o 
  25   5   4      509.78      576.63     76.88 o 
 -26   6   4      415.70      453.76     48.25 o 
 -24   6   4       84.12      107.85     32.00 o 
 -22   6   4     1598.86     1764.02     69.33 o 
 -20   6   4       94.78      106.28     22.16 o 
 -18   6   4      838.59      932.66     36.65 o 
 -16   6   4       53.38       80.47     20.24 o 
 -14   6   4      364.52      510.07     34.69 o 
 -12   6   4      908.93      931.16     31.70 o 
 -10   6   4     2471.33     2434.51     98.88 o 
  -8   6   4     3145.58     2824.26    243.24 o 
  -6   6   4     1558.31     1580.57     80.11 o 
  -4   6   4     6011.62     5261.64     93.35 o 
  -2   6   4       97.19      123.61     17.44 o 
   0   6   4     3837.45     3178.45     52.57 o 
   2   6   4      156.94      176.14     20.31 o 
   4   6   4     2055.98     1964.12     44.36 o 
   6   6   4      193.92      282.25     23.20 o 
   8   6   4     1569.99     1611.77     74.77 o 
  10   6   4      157.10      198.71     20.48 o 
  12   6   4     1257.05     1396.03     40.44 o 
  14   6   4     1267.54     1386.96     41.09 o 
  16   6   4      152.35       93.06     19.55 o 
  18   6   4     1321.67     1458.28     39.26 o 
  20   6   4      165.28      147.04     41.14 o 
  22   6   4      655.06      674.44     52.10 o 
  24   6   4      178.29      111.11     35.73 o 
 -25   7   4      191.49      131.66     50.85 o 
 -23   7   4        0.04      -16.54     26.66 o 
 -21   7   4       99.21      141.87     25.69 o 
 -19   7   4        1.48       -8.08     19.24 o 
 -17   7   4        6.59      -20.84     20.84 o 
 -15   7   4      386.02      350.09     49.13 o 
 -13   7   4      258.95      259.22     37.46 o 
 -11   7   4       79.35       37.94     18.34 o 
  -9   7   4       37.99       38.45     25.82 o 
  -7   7   4        0.87        3.02     22.67 o 
  -5   7   4       63.12       19.33     16.61 o 
  -3   7   4        0.55       13.94     16.27 o 
  -1   7   4     1920.76     1888.21     46.29 o 
   1   7   4      482.58      485.89     43.53 o 
   3   7   4     2575.82     2548.10     59.95 o 
   5   7   4      233.30      291.01     25.69 o 
   7   7   4     3409.42     3448.53     94.83 o 
   9   7   4     1036.27      964.61     60.39 o 
  11   7   4     1411.71     1433.11     47.76 o 
  13   7   4      670.24      685.44     33.82 o 
  15   7   4      159.61      180.44     23.16 o 
  17   7   4      341.87      309.90     26.80 o 
  19   7   4      129.32       99.59     23.85 o 
  21   7   4      160.10      131.79     25.34 o 
  23   7   4       55.50       53.06     22.87 o 
 -24   8   4        2.57      -20.39     44.21 o 
 -22   8   4     1643.91     1829.26    111.76 o 
 -20   8   4      252.43      265.48     51.83 o 
 -18   8   4     1891.24     1974.37    105.38 o 
 -16   8   4     1400.22     1466.24     68.61 o 
 -14   8   4     2469.07     2636.38     84.75 o 
 -12   8   4     2155.19     2183.87     77.02 o 
 -10   8   4     1334.96     1410.26     49.92 o 
  -8   8   4     1516.55     1586.33     68.81 o 
  -6   8   4     1045.16     1149.69     61.87 o 
  -4   8   4     8327.99     8692.50    134.26 o 
  -2   8   4      103.30       69.61     26.76 o 
   0   8   4     8672.54     8688.68    283.22 o 
   2   8   4       30.59       21.72     23.99 o 
   4   8   4     5884.17     5433.94    103.86 o 
   6   8   4     1093.83     1197.22     66.32 o 
   8   8   4     8096.46     7795.78    160.03 o 
  10   8   4      975.46      945.71     64.85 o 
  12   8   4     3168.76     3102.17     67.48 o 
  14   8   4     3658.10     3983.81    117.05 o 
  16   8   4       18.20      -14.54     17.47 o 
  18   8   4     2386.48     2240.01     80.84 o 
  20   8   4       36.09       64.08     40.04 o 
  22   8   4      600.99      543.20    112.13 o 
 -23   9   4     1806.79     1707.67    115.20 o 
 -21   9   4     1587.39     1671.80    107.83 o 
 -19   9   4     1169.11     1187.52     66.35 o 
 -17   9   4     5956.06     6065.47    248.46 o 
 -15   9   4      294.24      379.07     46.72 o 
 -13   9   4    12894.22    12781.54    182.55 o 
 -11   9   4      315.55      369.61     43.78 o 
  -9   9   4    12648.66    12843.84    136.77 o 
  -7   9   4     2560.53     2662.86     86.06 o 
  -5   9   4     7096.09     6462.17    125.75 o 
  -3   9   4    11758.07    11727.75    383.81 o 
  -1   9   4     2420.70     2064.50    147.50 o 
   1   9   4     8493.00     7737.85    127.57 o 
   3   9   4       34.90       54.34     27.75 o 
   5   9   4     8925.95     9309.25    168.51 o 
   7   9   4     1196.42     1046.61     56.07 o 
   9   9   4     3806.74     4080.80    128.59 o 
  11   9   4      378.77      471.95     54.16 o 
  13   9   4      952.71     1052.71     60.20 o 
  15   9   4      669.15      671.45     52.84 o 
  17   9   4      652.17      485.13     68.29 o 
  19   9   4      314.37      258.49     41.41 o 
 -20  10   4       26.08       29.24     31.17 o 
 -18  10   4      555.83      647.07     74.55 o 
 -16  10   4        0.34       -3.13     26.16 o 
 -14  10   4     1474.50     1614.37    106.85 o 
 -12  10   4      844.66      874.20     61.60 o 
 -10  10   4     2339.75     2431.73     87.28 o 
  -8  10   4     2329.49     2288.81     65.11 o 
  -6  10   4      812.11      898.78     88.18 o 
  -4  10   4     2550.64     2364.31     86.59 o 
  -2  10   4      701.37      765.56     97.03 o 
   0  10   4     2581.57     2345.22     84.50 o 
   2  10   4      501.24      525.91    106.12 o 
   4  10   4     2876.83     2918.17     86.67 o 
   6  10   4     1680.53     1758.54     70.51 o 
   8  10   4     1080.45     1144.29     60.87 o 
  10  10   4     1819.20     1834.38     74.02 o 
  12  10   4        1.72      -11.10     27.35 o 
  14  10   4      644.45      706.32     56.26 o 
  16  10   4       39.83       35.48     55.88 o 
  18  10   4      508.25      597.63     83.76 o 
 -17  11   4      178.17      136.77     38.98 o 
 -15  11   4      103.90       65.79     33.33 o 
 -13  11   4      240.50      312.85     45.76 o 
 -11  11   4      695.74      628.66     56.67 o 
  -9  11   4        6.90       -6.66     29.49 o 
  -7  11   4      916.25      832.28     47.71 o 
  -5  11   4      253.65      246.03     70.01 o 
  -3  11   4      364.77      423.65     48.49 o 
  -1  11   4      717.76      786.46     66.69 o 
   1  11   4      474.50      428.45     49.62 o 
   3  11   4      302.81      196.32     41.51 o 
   5  11   4      285.60      264.64     40.02 o 
   7  11   4      533.34      631.03     53.49 o 
   9  11   4       37.96       30.39     33.41 o 
  11  11   4      646.84      670.88     56.38 o 
  13  11   4       36.81       60.39     33.59 o 
  15  11   4      101.65       76.78     35.43 o 
 -14  12   4      646.02      641.03     60.14 o 
 -12  12   4     1151.32     1099.37     70.52 o 
 -10  12   4      118.55      125.41     37.84 o 
  -8  12   4     1392.27     1274.63     56.27 o 
  -6  12   4        2.21      -21.40     21.40 o 
  -4  12   4      990.04      949.36     50.82 o 
  -2  12   4      340.05      301.21     43.97 o 
   0  12   4      659.41      662.24     55.29 o 
   2  12   4      683.56      604.55     95.06 o 
   4  12   4      805.36      783.68     59.32 o 
   6  12   4     1138.99     1168.86     66.85 o 
   8  12   4       76.30       67.40     33.09 o 
  10  12   4      849.75      827.02    120.61 o 
  -7  13   4        0.54       -1.25     26.01 o 
  -5  13   4     1595.05     1785.93     66.22 o 
  -3  13   4      271.21      243.74     34.67 o 
  -1  13   4      998.61     1137.23     53.75 o 
   1  13   4      798.64      738.04     59.66 o 
   3  13   4      729.73      751.44     67.67 o 
   5  13   4     1230.89     1127.11     69.12 o 
 -29   1   5      138.39      171.58     35.97 o 
 -27   1   5      957.21      919.03     39.21 o 
 -25   1   5       40.37       27.61     17.45 o 
 -23   1   5     2099.02     2122.96     49.20 o 
 -21   1   5     1578.40     1724.22     43.73 o 
 -19   1   5      809.60      706.54     32.55 o 
 -17   1   5     2813.17     2978.13     62.83 o 
 -15   1   5      513.89      455.73     25.88 o 
 -13   1   5     2419.83     2452.68     33.49 o 
 -11   1   5      234.17      201.97     12.58 o 
  -9   1   5     1662.68     1588.87     25.29 o 
  -7   1   5     1300.12     1460.75     32.98 o 
  -5   1   5     7146.23     7328.96     64.12 o 
  -3   1   5       94.63      107.47      7.73 o 
  -1   1   5    10136.40    11382.25     80.96 o 
   1   1   5     1862.46     2055.71     24.00 o 
   3   1   5    20413.30    20654.45     99.75 o 
   5   1   5       37.62      192.53     18.12 o 
   7   1   5     6238.84     5878.62     83.71 o 
   9   1   5      148.77      108.39     14.16 o 
  11   1   5    20676.70    19701.09    120.00 o 
  13   1   5      241.04      253.31     20.56 o 
  15   1   5     9312.28     9142.41    131.04 o 
  17   1   5     2799.54     2433.29     60.98 o 
  19   1   5      632.88      759.06     33.65 o 
  21   1   5     2773.49     2727.41     55.48 o 
  23   1   5       25.84        2.07     16.03 o 
  25   1   5      364.73      439.40     47.43 o 
  27   1   5       62.71       44.25     31.78 o 
 -30   2   5        5.10      -23.65     49.99 o 
 -28   2   5     1500.25     1414.60     53.33 o 
 -26   2   5      701.53      641.49     37.23 o 
 -24   2   5     1466.71     1365.34     42.47 o 
 -22   2   5     3727.61     3497.40     59.96 o 
 -20   2   5      550.34      539.30     30.23 o 
 -18   2   5     5666.27     5341.37     66.95 o 
 -16   2   5     1191.28     1160.08     34.70 o 
 -14   2   5    19465.57    19312.39    125.33 o 
 -12   2   5     1451.39     1376.57     27.78 o 
 -10   2   5    26530.05    26892.13    170.36 o 
  -8   2   5     1075.21     1148.43     19.94 o 
  -6   2   5    38125.25    37265.11    227.39 o 
  -4   2   5    10196.94    12182.39    148.20 o 
  -2   2   5     6750.94     7006.30     96.37 o 
   0   2   5    19987.34    21460.41    155.93 o 
   2   2   5    13495.12    13121.93     89.51 o 
   4   2   5    24435.05    26574.39    402.62 o 
   6   2   5     3413.87     2878.20     39.30 o 
   8   2   5    18076.85    18740.79    182.01 o 
  10   2   5     1351.64     1218.35     36.87 o 
  12   2   5    24044.48    23693.23    172.76 o 
  14   2   5        3.33        2.86     14.00 o 
  16   2   5     4985.01     4774.71     65.40 o 
  18   2   5     2130.74     1992.61     55.73 o 
  20   2   5     2368.41     2455.65     52.65 o 
  22   2   5      922.54      806.09     36.22 o 
  24   2   5      434.67      472.25     50.81 o 
  26   2   5      505.30      585.06     86.83 o 
 -29   3   5      274.31      307.90     34.50 o 
 -27   3   5      950.68      896.93     45.63 o 
 -25   3   5      340.87      359.10     28.55 o 
 -23   3   5     1754.95     1888.46     47.78 o 
 -21   3   5     1331.98     1314.08     40.15 o 
 -19   3   5     3634.09     3893.90     84.68 o 
 -17   3   5        3.75        6.34     13.52 o 
 -15   3   5    14806.46    14271.97    122.46 o 
 -13   3   5     8608.04     8936.98     99.26 o 
 -11   3   5    13051.57    13722.77     87.79 o 
  -9   3   5    17010.86    16857.70     99.95 o 
  -7   3   5    16348.62    15048.05    147.34 o 
  -5   3   5    49835.37    50196.51    208.43 o 
  -3   3   5    25846.72    24697.13    120.46 o 
  -1   3   5    56035.63    54933.70    341.71 o 
   1   3   5      730.92      850.57     24.36 o 
   3   3   5    43772.85    41007.39    282.57 o 
   5   3   5     4934.86     4521.33     43.84 o 
   7   3   5     2924.66     2771.89     37.77 o 
   9   3   5     9843.77     9181.83    103.69 o 
  11   3   5     3727.98     3939.73     54.76 o 
  13   3   5     9651.89     9366.77     86.60 o 
  15   3   5      255.61      247.34     22.03 o 
  17   3   5     8924.80     8951.23     91.86 o 
  19   3   5        0.20        8.37     15.89 o 
  21   3   5     4105.99     3920.87     99.98 o 
  23   3   5       20.28      -13.81     26.28 o 
  25   3   5      695.44      610.76     96.90 o 
  27   3   5       35.67      -23.91     27.31 o 
 -28   4   5      248.09      330.24     55.76 o 
 -26   4   5       21.18      -16.91     25.45 o 
 -24   4   5     1438.31     1446.46     44.90 o 
 -22   4   5        0.07        6.56     17.10 o 
 -20   4   5     2879.20     2981.80     55.81 o 
 -18   4   5      218.93      289.34     23.62 o 
 -16   4   5      689.26      744.20     31.55 o 
 -14   4   5     5331.69     5599.00     57.39 o 
 -12   4   5      180.65      169.09     15.15 o 
 -10   4   5     3078.31     3092.59     48.83 o 
  -8   4   5      841.04      873.37     26.81 o 
  -6   4   5     5381.09     5378.07     48.49 o 
  -4   4   5     2349.21     2196.20     44.95 o 
  -2   4   5    13701.99    14137.12    150.08 o 
   0   4   5      450.73      299.92     30.51 o 
   2   4   5    11613.29    11944.26     96.27 o 
   4   4   5     4585.60     4052.91     46.55 o 
   6   4   5     2033.80     1995.93     33.77 o 
   8   4   5     5907.02     6367.58    120.26 o 
  10   4   5       71.96       92.51     14.68 o 
  12   4   5     1568.34     1553.99     39.38 o 
  14   4   5      537.52      567.02     29.71 o 
  16   4   5      111.01      109.70     21.92 o 
  18   4   5     1057.63     1131.11     45.32 o 
  20   4   5      802.60      826.50     42.42 o 
  22   4   5      128.48      128.88     32.99 o 
  24   4   5       15.31        3.90     27.70 o 
  26   4   5      215.21      250.12     45.35 o 
 -27   5   5      448.76      353.10     43.88 o 
 -25   5   5      135.99       98.28     30.30 o 
 -23   5   5       48.03        6.43     20.27 o 
 -21   5   5      259.12      251.30     27.22 o 
 -19   5   5     1746.91     1777.10     51.02 o 
 -17   5   5      109.84       86.94     20.32 o 
 -15   5   5     6943.91     7063.15     85.66 o 
 -13   5   5     3966.89     3937.05     89.27 o 
 -11   5   5      404.06      488.23     30.65 o 
  -9   5   5     9194.42     8751.55     88.18 o 
  -7   5   5      680.13      686.91     43.70 o 
  -5   5   5      203.17      197.62     26.62 o 
  -3   5   5      924.88      796.43     68.05 o 
  -1   5   5     3812.63     3558.85     46.32 o 
   1   5   5      407.96      459.11     29.00 o 
   3   5   5    15467.76    15271.11    108.38 o 
   5   5   5     9222.28     9613.34    186.58 o 
   7   5   5     1227.44     1254.76     38.92 o 
   9   5   5     5556.98     5415.69     71.15 o 
  11   5   5      105.91       80.08     17.34 o 
  13   5   5     4165.27     4235.48    101.83 o 
  15   5   5      677.85      706.86     33.10 o 
  17   5   5      975.98     1025.24     43.68 o 
  19   5   5        1.11      -17.46     17.46 o 
  21   5   5      216.92      200.36     36.41 o 
  23   5   5       78.43       74.58     32.31 o 
  25   5   5      104.47       68.96     34.11 o 
 -26   6   5      424.94      391.05     66.57 o 
 -24   6   5     2141.16     2248.80    116.92 o 
 -22   6   5     2306.46     2277.49     77.10 o 
 -20   6   5     1065.26     1041.32     56.43 o 
 -18   6   5     6316.89     6402.03     91.25 o 
 -16   6   5     3524.21     3426.44     57.34 o 
 -14   6   5    11388.27    11701.43    190.26 o 
 -12   6   5      436.66      346.52     48.64 o 
 -10   6   5    26881.64    27130.98    233.92 o 
  -8   6   5     3159.65     3177.65     80.41 o 
  -6   6   5    44187.28    43601.79    301.88 o 
  -4   6   5    17524.31    17356.71    213.83 o 
  -2   6   5    11153.76    10329.80    689.13 o 
   0   6   5    34048.75    32809.57    247.86 o 
   2   6   5     4284.45     3382.33    159.30 o 
   4   6   5    31564.93    31152.65    243.93 o 
   6   6   5      371.68      288.59     24.30 o 
   8   6   5    14605.56    14792.60    124.11 o 
  10   6   5      124.40      149.97     28.22 o 
  12   6   5    13939.51    14242.08    115.85 o 
  14   6   5     1342.27     1567.13     48.82 o 
  16   6   5     6030.99     5974.39     89.17 o 
  18   6   5     1187.64     1181.26     91.48 o 
  20   6   5      742.76      574.98     62.63 o 
  22   6   5     1148.43     1017.87     55.65 o 
  24   6   5      124.53      132.06     36.75 o 
 -25   7   5      169.57      145.91     56.50 o 
 -23   7   5     3131.84     3252.72    142.47 o 
 -21   7   5      111.10       95.41     29.48 o 
 -19   7   5     3299.66     3156.95     88.11 o 
 -17   7   5      975.78      971.49     80.81 o 
 -15   7   5     3377.97     3343.28     95.55 o 
 -13   7   5      671.84      763.48     52.02 o 
 -11   7   5     1191.82     1257.78     67.06 o 
  -9   7   5     3439.96     3435.99    142.47 o 
  -7   7   5     3442.87     3432.09     88.92 o 
  -5   7   5    10298.93    10262.65    139.76 o 
  -3   7   5      577.32      636.97     47.81 o 
  -1   7   5     8572.42     8245.37    210.14 o 
   1   7   5        0.91        7.16     20.82 o 
   3   7   5    13221.32    11833.40    692.57 o 
   5   7   5       36.62       17.57     24.20 o 
   7   7   5    10884.15    11915.40    280.15 o 
   9   7   5      966.74     1074.06     57.11 o 
  11   7   5     8466.06     8037.15    161.38 o 
  13   7   5     4582.16     4839.64     86.87 o 
  15   7   5     3225.08     3140.43     89.79 o 
  17   7   5     3815.63     3678.59     78.28 o 
  19   7   5      523.95      549.77     39.65 o 
  21   7   5     2047.26     1864.33     73.30 o 
  23   7   5       16.25      -15.60     22.07 o 
 -24   8   5      126.09       78.60     49.37 o 
 -22   8   5       14.55       -3.44     37.83 o 
 -20   8   5      607.30      618.95     50.70 o 
 -18   8   5      531.83      479.40     58.46 o 
 -16   8   5     1144.00     1164.47     63.38 o 
 -14   8   5     1055.08      991.83     82.41 o 
 -12   8   5     1173.36     1179.41     63.45 o 
 -10   8   5       83.91       62.69     29.39 o 
  -8   8   5      813.26      788.78     54.94 o 
  -6   8   5      282.77      300.62     40.01 o 
  -4   8   5      667.32      777.59     53.16 o 
  -2   8   5      208.01      247.42     36.68 o 
   0   8   5        1.78       -2.75     24.90 o 
   2   8   5     1158.84     1253.69     99.48 o 
   4   8   5      910.10      810.32     52.13 o 
   6   8   5      769.80      759.68     52.63 o 
   8   8   5     1314.92     1253.74     61.18 o 
  10   8   5      357.82      356.75     39.95 o 
  12   8   5      544.05      474.58     45.03 o 
  14   8   5      299.79      304.99     40.60 o 
  16   8   5      195.62      223.72     31.81 o 
  18   8   5      239.90      202.69     30.40 o 
  20   8   5      401.68      427.37     47.46 o 
 -21   9   5      329.09      270.94     61.65 o 
 -19   9   5       13.29      -14.49     36.60 o 
 -17   9   5      320.10      228.59     39.50 o 
 -15   9   5       38.32       38.61     29.96 o 
 -13   9   5     1313.22     1365.49     98.99 o 
 -11   9   5      533.59      576.67     52.66 o 
  -9   9   5     1751.29     1898.89     77.08 o 
  -7   9   5      754.04      827.41     58.28 o 
  -5   9   5     1337.08     1402.21     67.66 o 
  -3   9   5      286.84      357.61     40.60 o 
  -1   9   5     1358.80     1210.34     61.41 o 
   1   9   5      338.01      303.67     40.46 o 
   3   9   5      588.33      593.76    111.40 o 
   5   9   5      666.92      647.31     49.95 o 
   7   9   5       60.50       50.88     29.44 o 
   9   9   5        5.63        0.48     26.32 o 
  11   9   5       63.50       23.85     28.02 o 
  13   9   5       26.64       22.74     28.08 o 
  15   9   5       67.14       33.06     29.28 o 
  17   9   5      284.67      194.97     37.94 o 
  19   9   5       24.98        3.19     38.07 o 
 -20  10   5       26.89       14.49     47.16 o 
 -18  10   5      556.42      558.64     54.57 o 
 -16  10   5       44.25       64.29     33.80 o 
 -14  10   5      624.53      746.74     84.50 o 
 -12  10   5      338.84      385.55     48.70 o 
 -10  10   5     1254.59     1173.35     67.22 o 
  -8  10   5      869.84      833.83    118.03 o 
  -6  10   5     2237.83     2097.35     82.71 o 
  -4  10   5     2549.48     2123.20     80.12 o 
  -2  10   5      854.15      962.49     61.38 o 
   0  10   5     1683.57     1533.81     67.70 o 
   2  10   5      327.92      383.24     59.20 o 
   4  10   5     1006.21     1115.08     62.18 o 
   6  10   5      261.45      173.88     35.66 o 
   8  10   5      381.14      437.50     46.10 o 
  10  10   5       63.10       47.62     30.11 o 
  12  10   5      765.56      835.89     58.65 o 
  14  10   5      144.55      174.28     42.00 o 
  16  10   5      482.61      609.26     56.49 o 
 -17  11   5      173.43      174.23     41.24 o 
 -15  11   5      960.56     1110.63     69.34 o 
 -13  11   5      728.83      767.30     61.29 o 
 -11  11   5      726.83      818.29     61.66 o 
  -9  11   5     1681.01     1647.89     78.41 o 
  -7  11   5      586.18      635.59     78.11 o 
  -5  11   5     2541.34     2601.90     92.01 o 
  -3  11   5       72.43       63.02     32.99 o 
  -1  11   5     2088.51     2335.82     89.53 o 
   1  11   5      113.73       72.92     32.19 o 
   3  11   5     3577.88     3896.83    104.04 o 
   5  11   5       32.40       47.39     31.45 o 
   7  11   5     3419.14     3359.55    132.52 o 
   9  11   5      737.96      854.00     69.76 o 
  11  11   5     1120.99     1231.44     68.51 o 
  13  11   5     1199.71     1333.54     72.29 o 
 -12  12   5       84.25       98.31     38.39 o 
 -10  12   5     2088.03     2293.99    100.47 o 
  -8  12   5        7.29       -9.74     31.04 o 
  -6  12   5     2906.34     3036.49     89.41 o 
  -4  12   5      273.63      335.22     47.03 o 
  -2  12   5     2026.60     1732.67    164.45 o 
   0  12   5     1477.30     1366.01     71.63 o 
   2  12   5     1057.12      979.77    110.05 o 
   4  12   5     2034.06     1882.44     80.33 o 
   6  12   5      162.64      176.60     41.09 o 
   8  12   5     1364.54     1562.66     75.56 o 
  10  12   5        0.45       -4.55     30.92 o 
  -3  13   5      297.84      336.98     51.92 o 
  -1  13   5       61.57       30.31     33.78 o 
   1  13   5      234.17      140.24     42.27 o 
 -30   0   6      313.92      246.62     57.23 o 
 -28   0   6     1183.06     1112.67     61.29 o 
 -26   0   6     1087.16     1176.54     76.52 o 
 -24   0   6     4021.65     3880.66     93.40 o 
 -22   0   6        0.46      -22.35     22.35 o 
 -20   0   6    10942.96    11951.50    149.64 o 
 -18   0   6      369.24      467.28     38.14 o 
 -16   0   6    18950.97    19414.99    176.95 o 
 -14   0   6     1404.70     1456.35     50.29 o 
 -12   0   6    28715.46    28647.02    581.67 o 
 -10   0   6     9136.00     9538.35    145.85 o 
  -8   0   6    18472.17    17572.69    173.71 o 
  -6   0   6    17295.63    17267.72    268.52 o 
  -4   0   6    14738.77    12446.13    149.54 o 
  -2   0   6    19905.05    17867.03    444.09 o 
   0   0   6    25442.14    25295.10    132.41 o 
   2   0   6    70352.64    65419.64    232.51 o 
   4   0   6     3122.82     3193.86     50.26 o 
   6   0   6    55946.68    55896.87    240.39 o 
   8   0   6     6858.96     6125.55     90.18 o 
  10   0   6     9517.82     9201.61    115.22 o 
  12   0   6     9531.82     8404.01    116.14 o 
  14   0   6     8292.48     8274.91    241.58 o 
  16   0   6     5690.13     5808.95    105.26 o 
  18   0   6     5052.15     5477.93    302.38 o 
  20   0   6     7629.20     7988.88    167.03 o 
  22   0   6       13.94        3.74     24.54 o 
  24   0   6     3012.43     3036.57     90.13 o 
  26   0   6      257.20      232.13     60.67 o 
 -29   1   6      562.29      546.66     41.42 o 
 -27   1   6        1.91       -8.70     17.66 o 
 -25   1   6     1526.31     1524.68     45.97 o 
 -23   1   6     1549.43     1532.34     44.43 o 
 -21   1   6     3290.40     3325.64     58.42 o 
 -19   1   6     7400.77     7319.00     80.30 o 
 -17   1   6     6362.33     6613.93     73.19 o 
 -15   1   6    14679.22    14740.34    104.29 o 
 -13   1   6     2296.32     2419.62     52.86 o 
 -11   1   6    24240.71    24567.59    113.16 o 
  -9   1   6     1307.59     1308.82     25.51 o 
  -7   1   6    23570.95    23825.04    134.50 o 
  -5   1   6     3521.03     3393.87     47.05 o 
  -3   1   6    24397.03    23719.74    113.95 o 
  -1   1   6     2747.57     2745.19     39.29 o 
   1   1   6    14637.36    14594.03     72.72 o 
   3   1   6    36174.17    37038.96    200.53 o 
   5   1   6     6968.81     7300.20     60.36 o 
   7   1   6    19240.11    19204.05    236.24 o 
   9   1   6      591.82      579.33     28.47 o 
  11   1   6     9096.92     9079.10     83.06 o 
  13   1   6      123.57      107.06     18.14 o 
  15   1   6     5785.47     6009.91    153.07 o 
  17   1   6        1.10       -9.03     15.28 o 
  19   1   6     1640.85     1897.28     49.49 o 
  21   1   6      820.14      799.90     37.09 o 
  23   1   6      352.58      374.16     30.01 o 
  25   1   6      402.31      435.21     43.58 o 
 -28   2   6      212.50      244.50     28.35 o 
 -26   2   6       17.19        5.84     18.41 o 
 -24   2   6        2.07       -6.33     16.13 o 
 -22   2   6      677.43      819.09     35.92 o 
 -20   2   6      229.11      268.30     23.31 o 
 -18   2   6      979.26     1084.70     62.57 o 
 -16   2   6       30.69       19.86     14.53 o 
 -14   2   6      597.34      564.45     27.37 o 
 -12   2   6      495.86      458.67     20.65 o 
 -10   2   6       17.38       37.87      8.42 o 
  -8   2   6     5849.66     6556.94     79.44 o 
  -6   2   6     4091.01     3253.25     47.79 o 
  -4   2   6     3795.17     4311.21     70.97 o 
  -2   2   6     3258.83     3265.69     41.36 o 
   0   2   6     2952.51     2863.40     48.97 o 
   2   2   6      181.66      182.90     14.24 o 
   4   2   6     1842.21     1944.23     31.44 o 
   6   2   6       97.06       64.30     11.91 o 
   8   2   6      184.37      213.88     17.65 o 
  10   2   6       19.20       15.77     13.07 o 
  12   2   6     1095.65     1231.59     37.76 o 
  14   2   6       50.85       32.07     15.56 o 
  16   2   6        6.92        0.85     14.90 o 
  18   2   6      106.45       74.79     18.86 o 
  20   2   6      547.92      599.76     33.68 o 
  22   2   6        0.68      -13.57     15.71 o 
  24   2   6      150.46       86.14     25.50 o 
  26   2   6      148.52      162.06     39.81 o 
 -29   3   6      149.64      108.61     28.65 o 
 -27   3   6        2.43       -2.74     17.54 o 
 -25   3   6     1011.70      925.09     56.05 o 
 -23   3   6      619.30      612.74     33.60 o 
 -21   3   6     2032.34     2143.66     49.31 o 
 -19   3   6     1046.72      987.14     35.31 o 
 -17   3   6      856.94      832.34     32.81 o 
 -15   3   6     2046.94     1988.91     41.52 o 
 -13   3   6      539.86      593.49     24.04 o 
 -11   3   6     4865.26     4811.20     63.17 o 
  -9   3   6      980.09     1029.84     24.32 o 
  -7   3   6    19005.10    18007.20    196.13 o 
  -5   3   6     3077.16     3294.07     65.95 o 
  -3   3   6    28064.18    27317.37    133.46 o 
  -1   3   6    14065.20    14612.86     92.11 o 
   1   3   6    30773.60    29923.55    335.97 o 
   3   3   6    12210.35    12150.57    153.81 o 
   5   3   6     2693.80     2213.54     54.86 o 
   7   3   6     7720.10     7583.18    113.37 o 
   9   3   6      901.76      851.90     27.83 o 
  11   3   6     2295.63     2290.94     45.76 o 
  13   3   6       10.49        4.66     14.26 o 
  15   3   6      622.16      662.69     32.84 o 
  17   3   6      867.00      821.44     35.21 o 
  19   3   6      950.51      945.40     38.26 o 
  21   3   6      976.07      916.68     39.05 o 
  23   3   6      117.35       93.96     29.85 o 
  25   3   6      347.06      320.29     44.51 o 
 -28   4   6     1573.93     1682.37    106.12 o 
 -26   4   6       15.97        5.25     22.08 o 
 -24   4   6     3591.13     3738.23    132.55 o 
 -22   4   6      356.47      354.16     34.18 o 
 -20   4   6     4763.75     4980.91     70.99 o 
 -18   4   6      856.66      971.69     36.15 o 
 -16   4   6     5704.78     5714.46     79.67 o 
 -14   4   6     7747.83     7604.11     85.85 o 
 -12   4   6     8431.90     8880.67     93.66 o 
 -10   4   6    18660.17    18295.50    163.69 o 
  -8   4   6     7220.09     7080.31     83.07 o 
  -6   4   6    29296.76    28684.94    338.01 o 
  -4   4   6      279.11      265.00     32.01 o 
  -2   4   6    26327.64    24851.53    131.73 o 
   0   4   6     2656.24     2786.34     52.87 o 
   2   4   6    27899.47    27721.07    253.71 o 
   4   4   6      302.12      216.78     35.38 o 
   6   4   6    15047.66    14884.63     99.64 o 
   8   4   6     3280.85     3301.52     45.80 o 
  10   4   6     4809.61     4955.56     72.13 o 
  12   4   6     3153.76     3100.97     49.88 o 
  14   4   6      209.21      215.37     21.79 o 
  16   4   6     1415.74     1342.31     41.08 o 
  18   4   6      102.28      137.05     21.92 o 
  20   4   6     1310.28     1230.22     49.11 o 
  22   4   6        1.29        1.37     26.91 o 
  24   4   6      602.16      573.70     73.69 o 
 -27   5   6       47.25       74.67     43.48 o 
 -25   5   6     1724.74     1725.67     70.95 o 
 -23   5   6     1851.45     1783.25     69.09 o 
 -21   5   6     2077.88     2157.95     75.68 o 
 -19   5   6     6217.04     5873.00    118.04 o 
 -17   5   6     1237.71     1250.09     48.18 o 
 -15   5   6    12339.97    11962.83    121.41 o 
 -13   5   6       37.80       42.03     19.38 o 
 -11   5   6    16504.53    16188.79    265.84 o 
  -9   5   6      152.43      165.62     23.93 o 
  -7   5   6    16081.04    15841.42    162.55 o 
  -5   5   6     3894.61     4233.57     85.02 o 
  -3   5   6     9625.38     9185.72    339.10 o 
  -1   5   6     6739.55     7487.01    108.99 o 
   1   5   6     4411.39     4421.72    130.43 o 
   3   5   6    13797.71    13668.78    302.75 o 
   5   5   6      209.15      315.18     39.67 o 
   7   5   6     6920.86     6940.22    218.62 o 
   9   5   6        5.80      -13.32     18.12 o 
  11   5   6     3944.26     4183.63     75.61 o 
  13   5   6       24.99      -12.58     18.25 o 
  15   5   6     2065.71     1980.72     69.47 o 
  17   5   6        6.70      -18.93     18.93 o 
  19   5   6      697.48      633.72     61.16 o 
  21   5   6      377.32      344.93     92.85 o 
  23   5   6      216.56      184.96     57.97 o 
 -26   6   6      739.12      722.91     79.59 o 
 -24   6   6      173.20      180.08     34.97 o 
 -22   6   6      456.19      531.32     47.74 o 
 -20   6   6     1355.84     1507.69     65.17 o 
 -18   6   6      131.63      123.70     30.46 o 
 -16   6   6     1553.04     1732.84     53.72 o 
 -14   6   6      152.88      159.79     31.43 o 
 -12   6   6     1507.14     1707.42     64.86 o 
 -10   6   6      235.47      305.53     52.20 o 
  -8   6   6     4679.44     4820.75     96.95 o 
  -6   6   6     2055.02     1957.65     67.55 o 
  -4   6   6     7959.99     7790.52    118.84 o 
  -2   6   6     4667.69     4540.76    140.87 o 
   0   6   6     1154.73     1153.69     53.79 o 
   2   6   6     3608.55     3372.52     80.68 o 
   4   6   6        9.83      -18.28     22.03 o 
   6   6   6     2411.24     2317.62     70.51 o 
   8   6   6      290.96      266.21     33.69 o 
  10   6   6     1985.61     1970.03    100.96 o 
  12   6   6      803.30      724.57     40.92 o 
  14   6   6     2583.83     2803.71     67.96 o 
  16   6   6     1231.92     1288.91     50.41 o 
  18   6   6      435.38      397.58     34.52 o 
  20   6   6      625.68      665.31     40.35 o 
  22   6   6        0.01      -22.86     22.87 o 
 -25   7   6       91.64       57.72     46.92 o 
 -23   7   6     1211.15     1048.21     61.77 o 
 -21   7   6       26.99       35.65     27.85 o 
 -19   7   6     2148.57     1836.38     99.97 o 
 -17   7   6     2113.48     2163.82     76.32 o 
 -15   7   6     1195.77     1097.62     59.66 o 
 -13   7   6     3279.09     3069.60     86.15 o 
 -11   7   6       66.52       35.86     28.25 o 
  -9   7   6      724.80      749.35     52.83 o 
  -7   7   6        1.18      -14.86     22.08 o 
  -5   7   6     1143.75     1256.84     58.66 o 
  -3   7   6      771.88      817.22     51.65 o 
  -1   7   6     2836.24     2871.16    103.17 o 
   1   7   6     1319.90     1223.75    110.29 o 
   3   7   6      261.90      255.38     34.69 o 
   5   7   6     5470.90     5571.11    107.77 o 
   7   7   6       10.20       -8.27     23.52 o 
   9   7   6      904.08      871.67     54.07 o 
  11   7   6        0.30      -12.83     23.21 o 
  13   7   6        2.08       -8.27     40.53 o 
  15   7   6       20.62        6.12     22.22 o 
  17   7   6       30.83       -0.40     21.83 o 
  19   7   6       77.07       33.37     23.94 o 
  21   7   6        9.45      -17.76     24.64 o 
 -22   8   6       13.87       17.52     27.71 o 
 -20   8   6     2114.85     2005.89     78.01 o 
 -18   8   6      611.53      503.63     58.58 o 
 -16   8   6     2983.24     2923.39     91.85 o 
 -14   8   6     4341.98     4141.55    105.33 o 
 -12   8   6     1658.71     1827.38     74.44 o 
 -10   8   6     6749.67     6382.81    123.99 o 
  -8   8   6      605.92      750.27     54.76 o 
  -6   8   6     2962.89     2974.20     88.34 o 
  -4   8   6        0.32      -10.63     26.00 o 
  -2   8   6     2620.62     2505.45     79.51 o 
   0   8   6      607.79      494.70     76.52 o 
   2   8   6     5767.47     5485.83    116.43 o 
   4   8   6      351.14      395.85     42.89 o 
   6   8   6     2525.10     2468.85     78.48 o 
   8   8   6     2838.65     2818.68    116.68 o 
  10   8   6     1865.82     1857.39     72.02 o 
  12   8   6      657.60      522.58     76.88 o 
  14   8   6      739.97      651.61     66.44 o 
  16   8   6      549.46      561.14     89.04 o 
  18   8   6      634.69      723.90     45.38 o 
  20   8   6     1198.80     1054.39     62.33 o 
 -21   9   6     1405.66     1496.46     73.92 o 
 -19   9   6      445.38      542.20     51.61 o 
 -17   9   6     2082.72     1986.22    113.73 o 
 -15   9   6     2571.31     2602.27    127.49 o 
 -13   9   6     1701.21     1507.03     73.02 o 
 -11   9   6     7690.80     7484.73    336.40 o 
  -9   9   6      939.02      951.92     61.82 o 
  -7   9   6    16300.35    16092.72    205.03 o 
  -5   9   6      353.20      321.17     57.85 o 
  -3   9   6    16656.56    15330.21    935.75 o 
  -1   9   6     4584.50     4809.51    108.56 o 
   1   9   6    12750.16    11886.68   1195.27 o 
   3   9   6     6215.52     5920.65    120.54 o 
   5   9   6     2566.36     2405.37     80.98 o 
   7   9   6     6525.79     6611.03    128.53 o 
   9   9   6      489.81      619.07     52.45 o 
  11   9   6     4735.60     4942.77    114.91 o 
  13   9   6      101.49      149.11     39.55 o 
  15   9   6     1633.10     1802.31     79.10 o 
  17   9   6      616.00      666.95     56.62 o 
 -18  10   6      147.27      120.99     36.76 o 
 -16  10   6     1140.40     1123.30     97.76 o 
 -14  10   6        1.50       50.54     34.39 o 
 -12  10   6     1628.91     1640.20     77.45 o 
 -10  10   6      187.06      203.29     42.62 o 
  -8  10   6     2901.29     2842.29     93.99 o 
  -6  10   6     2192.00     2016.57     82.76 o 
  -4  10   6     1802.79     1827.82    107.83 o 
  -2  10   6     4798.33     4641.85    113.58 o 
   0  10   6      686.69      656.00     52.43 o 
   2  10   6     2364.74     2174.20     79.63 o 
   4  10   6      456.05      441.83     80.08 o 
   6  10   6     1930.79     1983.52     79.19 o 
   8  10   6       93.05       49.60     35.16 o 
  10  10   6     2687.68     2804.52     91.34 o 
  12  10   6      427.07      505.57     52.88 o 
  14  10   6      389.69      420.44     48.99 o 
 -15  11   6        8.88      -13.84     29.50 o 
 -13  11   6      126.20      136.86     39.34 o 
 -11  11   6        5.91        1.73     33.07 o 
  -9  11   6       21.56      -15.84     29.20 o 
  -7  11   6       55.37       40.10     30.57 o 
  -5  11   6        5.87      -19.85     27.87 o 
  -3  11   6        3.09       29.06     30.88 o 
  -1  11   6       41.74        9.71     29.30 o 
   1  11   6       20.89        8.92     29.82 o 
   3  11   6      123.59      115.91     36.03 o 
   5  11   6       48.50       62.01     31.65 o 
   7  11   6       28.34       15.21     29.45 o 
   9  11   6      114.83       77.13     34.04 o 
  11  11   6       93.64      128.79     40.00 o 
 -10  12   6      407.90      440.54     54.07 o 
  -8  12   6      266.61      254.91     46.16 o 
  -6  12   6      791.42      893.65     69.88 o 
  -4  12   6       87.27       56.47     44.95 o 
  -2  12   6      854.38      773.51     62.09 o 
   0  12   6        0.62       -9.47     29.83 o 
   2  12   6     1374.16     1287.20     84.38 o 
   4  12   6      213.88      214.97     45.44 o 
   6  12   6      822.62      761.32     61.21 o 
 -29   1   7      486.61      590.75     37.44 o 
 -27   1   7      369.09      388.22     31.47 o 
 -25   1   7     1621.65     1766.52     49.49 o 
 -23   1   7      429.83      475.68     30.24 o 
 -21   1   7     4166.48     4588.27     93.46 o 
 -19   1   7      180.02      180.17     20.64 o 
 -17   1   7     7605.86     8231.76     82.86 o 
 -15   1   7     7012.69     6877.12     81.04 o 
 -13   1   7     6667.91     6520.47     76.55 o 
 -11   1   7    17998.98    17598.43    143.70 o 
  -9   1   7     4367.66     3906.80     43.48 o 
  -7   1   7    30619.65    29664.27    212.20 o 
  -5   1   7       50.57       19.57      7.88 o 
  -3   1   7    17259.59    14540.34    134.29 o 
  -1   1   7      706.31      769.22     19.53 o 
   1   1   7     5429.14     5290.44     43.00 o 
   3   1   7     1380.05     1264.85     27.90 o 
   5   1   7     2395.00     2332.72     30.42 o 
   7   1   7     4573.59     4764.17     87.57 o 
   9   1   7     1645.92     1785.80     47.64 o 
  11   1   7     9261.81     9491.31     89.58 o 
  13   1   7        6.16       14.48     15.91 o 
  15   1   7     3097.30     3207.05     58.32 o 
  17   1   7        0.42        5.31     16.12 o 
  19   1   7     1232.79     1305.39     46.23 o 
  21   1   7       86.60       37.05     19.02 o 
  23   1   7      688.51      603.11     36.19 o 
  25   1   7       20.59      -20.65     20.65 o 
 -28   2   7      100.38      119.32     27.65 o 
 -26   2   7     1532.57     1665.12     57.41 o 
 -24   2   7      363.88      352.19     28.70 o 
 -22   2   7     3724.34     3771.23     64.13 o 
 -20   2   7     2203.20     2236.13     49.70 o 
 -18   2   7     4499.71     4536.93     64.28 o 
 -16   2   7    12223.76    12034.22    161.03 o 
 -14   2   7      263.39      242.38     19.53 o 
 -12   2   7    20175.92    18951.80     99.69 o 
 -10   2   7     1355.97     1528.53     29.17 o 
  -8   2   7    22333.35    21882.21    112.09 o 
  -6   2   7    13478.58    13124.49     80.00 o 
  -4   2   7    14625.93    14339.67    105.34 o 
  -2   2   7    18780.51    19578.26    309.66 o 
   0   2   7    12685.61    13274.16    214.78 o 
   2   2   7    27806.09    27054.27    100.39 o 
   4   2   7     2286.94     2343.54     33.23 o 
   6   2   7    22918.15    23146.91    168.43 o 
   8   2   7      219.89      253.11     18.33 o 
  10   2   7    14804.13    15287.64    112.90 o 
  12   2   7     1510.17     1484.28     41.09 o 
  14   2   7     3038.31     3234.54     57.78 o 
  16   2   7     1323.50     1388.90     43.39 o 
  18   2   7     1669.20     1700.57     47.97 o 
  20   2   7     1141.81     1206.81     49.60 o 
  22   2   7      588.87      683.44     37.32 o 
  24   2   7      753.38      747.37     46.39 o 
 -27   3   7      145.12      136.67     28.68 o 
 -25   3   7     1664.46     1771.96     59.52 o 
 -23   3   7       13.99       -5.98     19.52 o 
 -21   3   7      888.16      917.63     44.63 o 
 -19   3   7       28.40       10.15     18.72 o 
 -17   3   7       34.12       -5.67     17.84 o 
 -15   3   7       62.77       35.07     18.49 o 
 -13   3   7      828.41      821.99     31.54 o 
 -11   3   7       23.32       11.97     13.81 o 
  -9   3   7     6109.10     5883.65    117.42 o 
  -7   3   7     6227.46     6079.23     56.07 o 
  -5   3   7      145.38      127.47     15.91 o 
  -3   3   7    11276.33    11569.46     85.34 o 
  -1   3   7      170.42      170.03     16.90 o 
   1   3   7    10390.24    10509.85     87.22 o 
   3   3   7     1861.85     1687.65     35.48 o 
   5   3   7    12244.77    11917.89    110.63 o 
   7   3   7       17.17       -8.94     14.72 o 
   9   3   7    16461.04    15932.33    118.62 o 
  11   3   7     2652.63     2689.13     45.31 o 
  13   3   7     3633.64     3571.84     58.91 o 
  15   3   7     2432.38     2290.23     50.70 o 
  17   3   7       80.30      142.74     21.47 o 
  19   3   7     2157.99     2370.36     55.54 o 
  21   3   7        8.95       19.61     19.44 o 
  23   3   7      614.85      725.73     38.74 o 
 -26   4   7       68.11       71.14     25.68 o 
 -24   4   7        9.12       10.57     21.48 o 
 -22   4   7      411.89      398.31     33.87 o 
 -20   4   7       14.63        0.30     19.72 o 
 -18   4   7     1739.86     1714.90     53.49 o 
 -16   4   7       18.09        5.41     17.42 o 
 -14   4   7     1096.61     1210.36     45.95 o 
 -12   4   7      616.62      671.82     31.16 o 
 -10   4   7     1384.87     1532.76     39.04 o 
  -8   4   7      281.56      212.29     23.58 o 
  -6   4   7      171.18      191.05     17.89 o 
  -4   4   7      108.44      102.44     15.49 o 
  -2   4   7      160.41      169.08     17.78 o 
   0   4   7     4946.28     4924.44     60.41 o 
   2   4   7       51.59       47.21     18.26 o 
   4   4   7     3456.18     3579.00     64.12 o 
   6   4   7      300.73      363.19     28.34 o 
   8   4   7     1806.33     1777.68     44.58 o 
  10   4   7      467.28      532.90     57.86 o 
  12   4   7     1691.91     1766.78     45.76 o 
  14   4   7       20.89       21.53     16.76 o 
  16   4   7      131.03      169.84     20.80 o 
  18   4   7      189.08      226.08     29.62 o 
  20   4   7       81.35       82.66     24.83 o 
  22   4   7      293.47      371.73     62.02 o 
  24   4   7       75.16       84.01     53.79 o 
 -27   5   7       90.70       79.64     32.03 o 
 -25   5   7      402.48      295.91     42.21 o 
 -23   5   7      364.06      311.47     32.76 o 
 -21   5   7        1.61        1.42     20.76 o 
 -19   5   7      800.34      787.78     43.68 o 
 -17   5   7       13.58       23.54     20.78 o 
 -15   5   7        2.27       -0.19     18.03 o 
 -13   5   7      670.91      606.34     32.01 o 
 -11   5   7       11.82       18.94     17.81 o 
  -9   5   7      404.78      413.12     31.79 o 
  -7   5   7     7003.07     7111.46    243.56 o 
  -5   5   7      215.83      294.35     29.91 o 
  -3   5   7      374.81      425.38     37.69 o 
  -1   5   7     1200.48     1256.46     55.38 o 
   1   5   7       69.76      110.21     28.22 o 
   3   5   7       22.95       61.45     19.04 o 
   5   5   7     2657.58     2455.54     57.76 o 
   7   5   7        0.97       -6.95     17.31 o 
   9   5   7     2656.02     2608.99     61.91 o 
  11   5   7     1985.08     1877.21     47.31 o 
  13   5   7       66.30       29.72     21.99 o 
  15   5   7     1142.69     1034.12     46.22 o 
  17   5   7       74.27       90.69     24.97 o 
  19   5   7       97.99       46.47     23.04 o 
  21   5   7       11.69       -9.46     19.64 o 
  23   5   7       82.50       91.02     26.74 o 
 -24   6   7      273.87      250.68     40.34 o 
 -22   6   7      651.89      721.30     54.60 o 
 -20   6   7     1049.34      988.46     58.01 o 
 -18   6   7      573.82      607.92     50.55 o 
 -16   6   7     4992.07     5418.03    111.94 o 
 -14   6   7      842.60      783.89     40.96 o 
 -12   6   7     2390.11     2455.87     75.49 o 
 -10   6   7      231.44      287.40     60.06 o 
  -8   6   7     4416.81     4269.32     94.66 o 
  -6   6   7       40.24       52.72     50.48 o 
  -4   6   7     6542.69     6141.81    429.86 o 
  -2   6   7      214.08      176.48     31.12 o 
   0   6   7     5198.20     5396.96    102.74 o 
   2   6   7     5518.31     5216.75    112.87 o 
   4   6   7     3202.96     2791.68    104.40 o 
   6   6   7     6612.61     6689.04    181.28 o 
   8   6   7      950.62     1028.04     57.67 o 
  10   6   7     5886.09     5811.53    113.12 o 
  12   6   7       62.95       34.80     22.39 o 
  14   6   7     2949.22     3147.85     73.12 o 
  16   6   7      359.07      373.55     36.34 o 
  18   6   7     1835.90     1893.91     60.80 o 
  20   6   7      294.29      240.18     31.42 o 
  22   6   7      435.05      374.43     44.89 o 
 -23   7   7      153.51      160.43     36.30 o 
 -21   7   7     2278.75     2395.96     87.45 o 
 -19   7   7       20.47       19.03     29.23 o 
 -17   7   7     6970.87     7462.55    139.12 o 
 -15   7   7     2297.53     2467.08     80.90 o 
 -13   7   7     7023.93     7197.80    130.09 o 
 -11   7   7     4554.71     4334.68    164.21 o 
  -9   7   7     2052.07     1984.51     72.88 o 
  -7   7   7     6812.61     6435.16    119.76 o 
  -5   7   7      718.39      793.80     53.67 o 
  -3   7   7     3146.06     2991.37    115.45 o 
  -1   7   7        0.36      -12.93     23.58 o 
   1   7   7     5426.06     5404.41    261.11 o 
   3   7   7     1230.06      888.05    195.16 o 
   5   7   7     3339.14     3408.45     89.01 o 
   7   7   7     2203.17     2168.05     75.06 o 
   9   7   7     2411.48     2619.67     81.61 o 
  11   7   7     2138.69     2062.76     76.07 o 
  13   7   7     1103.57     1175.20     98.50 o 
  15   7   7     1484.99     1794.61     60.35 o 
  17   7   7      697.81      624.29     42.52 o 
  19   7   7     1296.34     1232.86     54.07 o 
 -22   8   7      600.58      590.37     82.17 o 
 -20   8   7      497.61      439.72     47.90 o 
 -18   8   7      810.89      847.71     59.13 o 
 -16   8   7     1883.27     1678.79    112.26 o 
 -14   8   7      989.93     1024.77     83.03 o 
 -12   8   7     3642.34     3609.10    148.36 o 
 -10   8   7      181.31      184.62     37.32 o 
  -8   8   7     4933.78     4985.21    112.18 o 
  -6   8   7      101.56       78.84     30.34 o 
  -4   8   7     2555.74     2425.39     80.78 o 
  -2   8   7     1241.67     1338.03     63.09 o 
   0   8   7      886.97      863.84     59.81 o 
   2   8   7     4080.50     3900.74    170.59 o 
   4   8   7        7.24        1.90     41.02 o 
   6   8   7     2982.55     3247.56     90.93 o 
   8   8   7      342.82      330.89     41.55 o 
  10   8   7     2087.55     2211.21     79.70 o 
  12   8   7      169.54      188.49     39.34 o 
  14   8   7      639.93      667.68     53.73 o 
  16   8   7      202.98      177.61     39.23 o 
  18   8   7      193.78      215.46     54.16 o 
 -19   9   7      112.34      117.35     35.94 o 
 -17   9   7        4.46       19.34     28.76 o 
 -15   9   7      196.38      232.64     41.59 o 
 -13   9   7        8.49      -13.22     29.97 o 
 -11   9   7      284.49      202.22     41.33 o 
  -9   9   7      452.03      545.11     60.18 o 
  -7   9   7      463.41      453.67     49.77 o 
  -5   9   7     2137.48     2068.30     90.27 o 
  -3   9   7       31.03       -1.27     28.18 o 
  -1   9   7      705.84      733.20     61.16 o 
   1   9   7       10.60       15.70     29.31 o 
   3   9   7       82.62       98.30     32.94 o 
   5   9   7      299.93      251.54     39.43 o 
   7   9   7      101.18       72.93     32.60 o 
   9   9   7       56.76       22.92     29.53 o 
  11   9   7      111.76       67.38     34.99 o 
  13   9   7      264.81      195.62     39.68 o 
  15   9   7       12.19       -0.36     28.51 o 
 -16  10   7     1857.83     1779.80    312.33 o 
 -14  10   7       53.71        9.54     30.69 o 
 -12  10   7     2169.71     2170.03     88.40 o 
 -10  10   7      524.20      596.89     57.16 o 
  -8  10   7     2396.96     2390.31    144.93 o 
  -6  10   7     2334.44     2369.58     89.33 o 
  -4  10   7     1385.07     1204.77     67.97 o 
  -2  10   7     3865.81     3684.77    166.54 o 
   0  10   7      333.30      317.02     42.96 o 
   2  10   7     4447.27     4372.97    130.80 o 
   4  10   7       35.17       -1.01     26.81 o 
   6  10   7     2645.92     2236.98     87.94 o 
   8  10   7      136.88      148.57     37.83 o 
  10  10   7     1239.16     1247.74     68.98 o 
  12  10   7      472.74      464.03     53.09 o 
  14  10   7      336.24      231.14     67.06 o 
 -13  11   7      944.93     1097.11     71.20 o 
 -11  11   7     1628.21     1338.58    110.17 o 
  -9  11   7      537.52      625.56     59.32 o 
  -7  11   7     2734.23     2765.45     99.21 o 
  -5  11   7      239.24      297.22     65.83 o 
  -3  11   7     2516.38     2340.38    104.15 o 
  -1  11   7        9.81       -0.19     29.30 o 
   1  11   7     3328.50     3078.73     97.70 o 
   3  11   7      340.04      247.86     41.31 o 
   5  11   7     1570.70     1526.34     76.33 o 
   7  11   7      597.45      584.31     56.37 o 
   9  11   7      621.53      728.72     61.93 o 
  -6  12   7       41.19       13.95     32.17 o 
  -4  12   7     1432.01     1415.91     78.54 o 
  -2  12   7       16.61      -26.26     30.98 o 
   0  12   7     1321.91     1452.43     75.34 o 
   2  12   7      342.47      301.20     67.80 o 
 -28   0   8       66.33       67.06     48.14 o 
 -26   0   8     1260.62     1211.62     65.95 o 
 -24   0   8        7.08       24.68     25.64 o 
 -22   0   8     2682.53     2652.39     89.04 o 
 -20   0   8     3362.12     3585.62     85.61 o 
 -18   0   8     4811.57     5259.60    197.00 o 
 -16   0   8     9547.33     9475.78    124.40 o 
 -14   0   8     1005.38     1094.56     63.13 o 
 -12   0   8     6290.33     6868.48     96.31 o 
 -10   0   8     3235.34     3480.32     59.37 o 
  -8   0   8     9444.14    10074.34     86.97 o 
  -6   0   8     2167.28     2361.90     43.44 o 
  -4   0   8    17847.83    18002.91    358.63 o 
  -2   0   8      266.74      280.74     19.97 o 
   0   0   8     1569.54     1544.46     38.63 o 
   2   0   8     4828.87     4737.25     84.16 o 
   4   0   8      129.50       98.69     13.56 o 
   6   0   8      684.87      697.26     28.93 o 
   8   0   8     5701.32     5786.78     98.10 o 
  10   0   8      198.83      259.61     33.26 o 
  12   0   8     4482.44     4375.40    229.30 o 
  14   0   8     4050.85     3797.63     91.77 o 
  16   0   8     1953.66     1880.77     92.24 o 
  18   0   8      992.24      979.73     58.01 o 
  20   0   8      188.06      271.33     55.64 o 
  22   0   8      668.28      681.18     55.83 o 
  24   0   8      235.92      305.82     50.97 o 
 -27   1   8      446.86      464.78     38.97 o 
 -25   1   8      191.51      158.22     28.59 o 
 -23   1   8      201.41      232.82     30.07 o 
 -21   1   8      948.04      921.81     45.20 o 
 -19   1   8      985.08     1018.09     37.46 o 
 -17   1   8     4348.66     4507.72     63.80 o 
 -15   1   8     1583.65     1602.37     47.05 o 
 -13   1   8     7954.43     7746.42     73.48 o 
 -11   1   8      607.28      578.68     23.12 o 
  -9   1   8    11254.32    11602.03    121.81 o 
  -7   1   8      115.36      108.31     11.25 o 
  -5   1   8    11242.83    11534.37     78.78 o 
  -3   1   8      505.54      611.56     19.96 o 
  -1   1   8     9132.20     8945.96    141.35 o 
   1   1   8     5065.04     4987.80     63.53 o 
   3   1   8     1205.72     1187.47     46.54 o 
   5   1   8    11207.75    11200.07     81.21 o 
   7   1   8     1045.77     1078.92     29.79 o 
   9   1   8     4454.22     4244.17     69.67 o 
  11   1   8      235.66      262.28     23.58 o 
  13   1   8     3634.47     3598.63     75.20 o 
  15   1   8       40.71       15.93     17.23 o 
  17   1   8     1883.09     1883.57     50.90 o 
  19   1   8       95.48       57.06     20.51 o 
  21   1   8      527.59      581.14     35.85 o 
  23   1   8      231.05      174.66     26.07 o 
 -28   2   8      235.92      252.69     35.01 o 
 -26   2   8      115.24      146.20     28.54 o 
 -24   2   8      261.58      345.70     49.52 o 
 -22   2   8       40.01       29.43     23.92 o 
 -20   2   8       54.79       55.39     21.97 o 
 -18   2   8      359.50      413.43     32.28 o 
 -16   2   8      204.28      217.31     26.01 o 
 -14   2   8     1684.83     1578.93     46.95 o 
 -12   2   8       50.95       45.99     17.46 o 
 -10   2   8     3274.29     3044.11     48.94 o 
  -8   2   8       52.97       68.55     12.79 o 
  -6   2   8     4802.80     4671.57     50.13 o 
  -4   2   8      617.98      579.65     23.98 o 
  -2   2   8     8510.72     8320.16    108.08 o 
   0   2   8     1203.52     1254.34     33.75 o 
   2   2   8      472.82      420.82     23.51 o 
   4   2   8     3533.52     3660.51     58.97 o 
   6   2   8      449.30      477.61     27.65 o 
   8   2   8     1433.96     1298.64     38.64 o 
  10   2   8     1159.07     1211.83     38.68 o 
  12   2   8      240.98      290.01     30.34 o 
  14   2   8     2238.69     2278.79     69.53 o 
  16   2   8      350.95      384.00     37.73 o 
  18   2   8      833.87      940.36     46.87 o 
  20   2   8        2.28       -5.42     21.77 o 
  22   2   8      107.73       88.97     26.92 o 
 -27   3   8      152.57      178.43     31.34 o 
 -25   3   8      612.79      572.15     41.92 o 
 -23   3   8       20.94       -4.60     21.02 o 
 -21   3   8     1168.94     1162.45     49.68 o 
 -19   3   8       81.95       91.85     31.21 o 
 -17   3   8     1474.77     1337.45     47.53 o 
 -15   3   8       95.55       82.96     20.22 o 
 -13   3   8     1601.71     1602.76     54.77 o 
 -11   3   8      330.67      343.06     23.35 o 
  -9   3   8     1444.42     1405.74     38.28 o 
  -7   3   8      429.32      480.64     24.15 o 
  -5   3   8      883.91      758.25     27.18 o 
  -3   3   8     1350.13     1408.09     36.07 o 
  -1   3   8     1186.89     1162.61     37.69 o 
   1   3   8     4024.69     4199.04     92.39 o 
   3   3   8      856.42      914.72     32.00 o 
   5   3   8     1922.30     1810.33     78.63 o 
   7   3   8      427.85      398.17     29.87 o 
   9   3   8     2727.70     2714.82     53.02 o 
  11   3   8      130.90      194.08     23.02 o 
  13   3   8     1323.69     1217.21     41.21 o 
  15   3   8        0.59        7.45     15.72 o 
  17   3   8      236.89      270.36     31.31 o 
  19   3   8      150.34      115.32     30.60 o 
  21   3   8       59.96       52.82     25.02 o 
  23   3   8      113.24       43.36     27.54 o 
 -26   4   8     1752.40     1729.79     63.00 o 
 -24   4   8       69.15       81.08     25.65 o 
 -22   4   8     3646.48     3712.20     80.11 o 
 -20   4   8      181.63      107.43     25.37 o 
 -18   4   8     4214.50     4274.77     79.70 o 
 -16   4   8     1192.37      921.66    113.53 o 
 -14   4   8     2710.10     2846.90     64.34 o 
 -12   4   8     1638.85     1624.51     42.54 o 
 -10   4   8     8692.01     8344.90    367.49 o 
  -8   4   8     6965.84     7026.27     89.29 o 
  -6   4   8     9662.04     9470.59     85.78 o 
  -4   4   8    23869.32    22963.79    182.48 o 
  -2   4   8     1185.58     1053.42     61.12 o 
   0   4   8    26391.79    26593.65    149.19 o 
   2   4   8     2197.57     2258.64     54.83 o 
   4   4   8    11584.22    10995.88    116.15 o 
   6   4   8      898.10     1076.58     43.95 o 
   8   4   8     8532.56     8021.53    102.23 o 
  10   4   8     2893.80     2811.35     56.23 o 
  12   4   8     5324.31     5229.80     76.48 o 
  14   4   8     4463.06     4145.01     70.81 o 
  16   4   8     1138.74     1190.22     42.89 o 
  18   4   8     2455.30     2476.76     58.56 o 
  20   4   8       17.70       15.80     16.91 o 
  22   4   8      852.11      750.39     58.97 o 
 -25   5   8       31.25       16.69     23.24 o 
 -23   5   8     1899.69     1888.70     62.75 o 
 -21   5   8      493.46      544.09     40.61 o 
 -19   5   8     4206.70     4263.77     84.81 o 
 -17   5   8     2543.39     2729.27     82.91 o 
 -15   5   8     2870.85     2940.17     83.41 o 
 -13   5   8     7777.95     7945.45     89.26 o 
 -11   5   8      468.50      506.30     30.21 o 
  -9   5   8    14104.79    14599.11    207.69 o 
  -7   5   8     1773.19     1634.40     50.64 o 
  -5   5   8    16365.03    16458.31    368.19 o 
  -3   5   8     4315.86     4185.29     91.16 o 
  -1   5   8    16227.50    15653.70    161.18 o 
   1   5   8    10006.75     9817.23    167.41 o 
   3   5   8     7251.00     6618.09    159.13 o 
   5   5   8    12698.83    11649.94    339.42 o 
   7   5   8     2413.88     2141.20     58.52 o 
   9   5   8     6974.81     7209.05    102.10 o 
  11   5   8      118.16       98.46     21.57 o 
  13   5   8     4041.99     4145.68     71.16 o 
  15   5   8      297.42      323.32     30.31 o 
  17   5   8     1520.69     1569.29     56.53 o 
  19   5   8      607.22      614.58     41.04 o 
  21   5   8      418.32      416.73     47.41 o 
 -24   6   8      150.43      152.66     41.88 o 
 -22   6   8      182.92      226.91     37.84 o 
 -20   6   8      197.67      160.46     34.39 o 
 -18   6   8      568.43      623.29     51.84 o 
 -16   6   8       77.63       70.59     29.06 o 
 -14   6   8     1359.15     1360.82     50.52 o 
 -12   6   8      208.71      173.79     32.79 o 
 -10   6   8      687.54      808.73     50.80 o 
  -8   6   8     1173.33     1168.25     58.28 o 
  -6   6   8       59.67       18.21     25.71 o 
  -4   6   8      545.53      630.09     50.27 o 
  -2   6   8      549.59      529.69    110.05 o 
   0   6   8        2.65       21.59     25.11 o 
   2   6   8      722.90      675.18     50.79 o 
   4   6   8     1061.84     1092.08     57.30 o 
   6   6   8      618.16      566.33     47.70 o 
   8   6   8     1009.58      965.95     56.54 o 
  10   6   8       31.67       41.55     29.50 o 
  12   6   8      132.53      129.58     32.65 o 
  14   6   8       48.95       35.47     24.21 o 
  16   6   8      290.00      282.13     33.28 o 
  18   6   8       20.56       -1.99     22.18 o 
  20   6   8      122.18      128.91     30.03 o 
 -23   7   8       47.56       -9.61     40.28 o 
 -21   7   8      194.00      162.89     35.41 o 
 -19   7   8       50.99        4.99     25.95 o 
 -17   7   8      827.17      760.02     55.77 o 
 -15   7   8       46.31       39.95     22.63 o 
 -13   7   8     1772.15     1772.39     71.94 o 
 -11   7   8      845.45      747.75     54.70 o 
  -9   7   8     3694.82     3466.07     92.31 o 
  -7   7   8     1437.94     1284.62     62.88 o 
  -5   7   8     2165.65     2300.17     78.47 o 
  -3   7   8     2862.50     2793.90     82.65 o 
  -1   7   8      699.86      756.49     54.70 o 
   1   7   8     2853.14     3072.65     86.49 o 
   3   7   8      116.74       26.37     40.04 o 
   5   7   8      635.08      641.36     51.31 o 
   7   7   8       96.79       69.23     37.34 o 
   9   7   8     1550.51     1587.62     69.52 o 
  11   7   8      237.00      256.09     41.23 o 
  13   7   8      743.31      768.85     56.01 o 
  15   7   8      516.65      590.78     58.09 o 
  17   7   8      129.44      104.29     28.80 o 
 -20   8   8      112.23       83.64     33.85 o 
 -18   8   8     1387.81     1479.12    164.45 o 
 -16   8   8      907.79      846.36     60.96 o 
 -14   8   8      964.24     1065.46     94.20 o 
 -12   8   8     2403.48     2305.21    124.66 o 
 -10   8   8     1028.11     1145.79     65.00 o 
  -8   8   8     6227.84     6320.94    143.21 o 
  -6   8   8      158.46      206.27     75.16 o 
  -4   8   8     6659.14     6674.35    129.92 o 
  -2   8   8      339.68      348.20     56.13 o 
   0   8   8     5148.57     5166.50    113.81 o 
   2   8   8      410.42      428.51     55.51 o 
   4   8   8     1431.49     1466.19     68.25 o 
   6   8   8      186.72      187.15     35.60 o 
   8   8   8     1001.70     1037.43     62.09 o 
  10   8   8      740.61      785.91     57.82 o 
  12   8   8      455.18      371.65     44.67 o 
  14   8   8      539.16      517.87     66.57 o 
  16   8   8       75.24       35.97     33.23 o 
 -19   9   8      197.19      198.72     42.41 o 
 -17   9   8     1073.94     1099.96     98.75 o 
 -15   9   8       12.37       29.08     31.32 o 
 -13   9   8     1238.08     1340.59     72.32 o 
 -11   9   8       19.18       -0.06     31.63 o 
  -9   9   8     1648.60     1710.18     77.13 o 
  -7   9   8      118.31      110.98     42.99 o 
  -5   9   8     1698.99     1684.04     76.04 o 
  -3   9   8      644.93      661.78     70.01 o 
  -1   9   8     2378.34     2525.33     87.97 o 
   1   9   8     1575.13     1672.47    123.43 o 
   3   9   8     1708.93     1887.53    174.28 o 
   5   9   8     1460.28     1563.42     73.21 o 
   7   9   8      758.31      743.30     57.83 o 
   9   9   8     1876.48     1934.42     80.16 o 
  11   9   8      152.85      227.16     43.89 o 
  13   9   8     1141.27     1176.64    139.15 o 
 -16  10   8        3.25       10.81     31.86 o 
 -14  10   8      847.39      946.07     66.27 o 
 -12  10   8      113.64       93.68     36.71 o 
 -10  10   8      957.21     1025.69     91.62 o 
  -8  10   8      210.69      275.89     49.25 o 
  -6  10   8      204.41      156.02     39.17 o 
  -4  10   8      214.94      176.14     38.50 o 
  -2  10   8      494.97      442.57     48.87 o 
   0  10   8     1089.88     1170.37     71.48 o 
   2  10   8      227.79      241.18     84.87 o 
   4  10   8     1668.96     1693.76     92.48 o 
   6  10   8       78.84       30.54     31.66 o 
   8  10   8      855.45      845.81     60.96 o 
  10  10   8       89.99      116.42     40.21 o 
 -11  11   8      567.48      646.57     63.04 o 
  -9  11   8      100.38      100.68     36.71 o 
  -7  11   8      359.32      384.97     52.88 o 
  -5  11   8      126.89      114.47     48.88 o 
  -3  11   8      117.99       90.03     41.02 o 
  -1  11   8      371.47      309.59     49.19 o 
   1  11   8       43.27       41.57     33.59 o 
   3  11   8      481.80      488.12     54.26 o 
   5  11   8        5.99        6.53     30.40 o 
   7  11   8      146.63       90.64     39.87 o 
 -27   1   9      173.23      141.79     38.21 o 
 -25   1   9      126.41      147.26     37.82 o 
 -23   1   9      370.70      416.81     67.43 o 
 -21   1   9      549.72      589.61     41.38 o 
 -19   1   9     1695.25     1680.13     54.35 o 
 -17   1   9      584.60      585.61     38.20 o 
 -15   1   9     3488.32     3507.99     67.36 o 
 -13   1   9       14.96       -6.39     16.38 o 
 -11   1   9     5135.32     4759.83     70.57 o 
  -9   1   9     1351.54     1452.70     32.20 o 
  -7   1   9     3996.02     3947.88     47.76 o 
  -5   1   9     2562.37     2639.76     40.26 o 
  -3   1   9     2780.21     2643.46     41.73 o 
  -1   1   9    10644.17    10000.13    108.59 o 
   1   1   9      945.14     1037.91     29.68 o 
   3   1   9     6664.52     6734.68     72.05 o 
   5   1   9       67.31      120.94     16.85 o 
   7   1   9     4319.55     4082.22     77.26 o 
   9   1   9       32.38       40.73     16.93 o 
  11   1   9     2669.49     2580.76     52.60 o 
  13   1   9      242.88      247.52     30.37 o 
  15   1   9      727.73      828.84     44.89 o 
  17   1   9      849.23      861.40     46.55 o 
  19   1   9       39.05       66.36     24.90 o 
  21   1   9      347.12      370.33     38.04 o 
 -26   2   9      288.02      287.73     50.74 o 
 -24   2   9     1231.27     1238.91     53.19 o 
 -22   2   9      785.86      888.76     45.83 o 
 -20   2   9     2880.90     2858.71     69.86 o 
 -18   2   9     2010.89     2083.52     58.88 o 
 -16   2   9     3676.55     3903.30    166.60 o 
 -14   2   9     4365.80     4172.08     72.35 o 
 -12   2   9     1414.44     1508.90     46.73 o 
 -10   2   9    12748.41    11972.43    165.08 o 
  -8   2   9       63.68       76.44     14.30 o 
  -6   2   9     9706.20     9422.28     83.53 o 
  -4   2   9      838.11      789.14     27.42 o 
  -2   2   9    17375.21    16434.15    162.96 o 
   0   2   9     6809.80     6752.87    102.25 o 
   2   2   9    14297.42    14284.82    104.54 o 
   4   2   9     8920.60     8427.70     80.95 o 
   6   2   9     2870.70     2845.17    135.03 o 
   8   2   9    10462.98     8994.72    647.12 o 
  10   2   9      109.17      159.92     21.97 o 
  12   2   9     3455.09     3618.23     63.26 o 
  14   2   9      108.94       59.42     19.76 o 
  16   2   9     1448.27     1555.08     57.25 o 
  18   2   9      583.62      508.86     40.94 o 
  20   2   9      552.79      574.45     43.01 o 
  22   2   9      453.68      498.46     43.38 o 
 -25   3   9      269.01      315.37     35.01 o 
 -23   3   9     3260.36     3390.26     79.60 o 
 -21   3   9       39.02       42.05     23.21 o 
 -19   3   9     7721.09     7665.27    222.06 o 
 -17   3   9     2652.19     2618.14     76.34 o 
 -15   3   9     3243.57     3382.51     69.05 o 
 -13   3   9     7329.96     7035.17     94.92 o 
 -11   3   9     1139.27     1076.89     36.22 o 
  -9   3   9     5229.84     4928.62     65.40 o 
  -7   3   9     1562.22     1650.34     40.69 o 
  -5   3   9     2917.90     2746.70     44.29 o 
  -3   3   9      130.34      131.87     16.67 o 
  -1   3   9    10952.92    10960.68     92.01 o 
   1   3   9      501.29      500.66     27.96 o 
   3   3   9     2837.57     2851.83     61.33 o 
   5   3   9     1524.61     1588.13     49.84 o 
   7   3   9     1093.29     1144.97     47.98 o 
   9   3   9     1209.41     1095.79     39.44 o 
  11   3   9     1350.21     1441.72     43.88 o 
  13   3   9      505.81      527.40     32.73 o 
  15   3   9      553.38      569.99     33.96 o 
  17   3   9      776.91      731.21     49.55 o 
  19   3   9       29.52       10.34     17.68 o 
  21   3   9      376.30      356.16     37.97 o 
 -24   4   9      297.56      311.53     35.72 o 
 -22   4   9       73.13       43.97     23.32 o 
 -20   4   9      627.32      659.48     67.75 o 
 -18   4   9      335.62      341.32     33.37 o 
 -16   4   9      745.84      848.14     43.70 o 
 -14   4   9      289.71      306.99     30.42 o 
 -12   4   9       34.21       30.36     17.04 o 
 -10   4   9     1725.69     1877.31     45.93 o 
  -8   4   9      222.55      177.90     21.52 o 
  -6   4   9      562.75      628.76     30.88 o 
  -4   4   9      107.37      188.30     20.84 o 
  -2   4   9      744.88      718.04     32.53 o 
   0   4   9     1088.92     1127.42     36.60 o 
   2   4   9      817.89      719.92     39.22 o 
   4   4   9      725.73      708.13     39.27 o 
   6   4   9        1.22        1.76     18.79 o 
   8   4   9      621.20      609.37     39.33 o 
  10   4   9        0.11        2.77     19.48 o 
  12   4   9       30.64       46.02     19.14 o 
  14   4   9       69.06       38.66     20.06 o 
  16   4   9        0.28        1.99     18.73 o 
  18   4   9       33.74       52.04     21.62 o 
  20   4   9        0.19        1.63     20.22 o 
 -23   5   9      535.14      436.12     38.52 o 
 -21   5   9      161.91      123.56     34.97 o 
 -19   5   9     1269.41     1348.26     64.55 o 
 -17   5   9     3455.00     3274.35     74.73 o 
 -15   5   9      586.12      541.97     38.54 o 
 -13   5   9     4666.86     4342.53     69.22 o 
 -11   5   9      546.68      511.77     64.17 o 
  -9   5   9      365.33      309.27     29.48 o 
  -7   5   9      454.60      454.07     57.75 o 
  -5   5   9      122.91      103.97     22.44 o 
  -3   5   9      890.27      795.72     34.26 o 
  -1   5   9     1974.28     1943.59     54.04 o 
   1   5   9     1242.89     1462.50     49.36 o 
   3   5   9     1262.72     1193.62     47.32 o 
   5   5   9     4050.25     3975.09     84.81 o 
   7   5   9      115.66      162.61     25.95 o 
   9   5   9     1066.77     1054.84     47.96 o 
  11   5   9      230.30      213.88     30.26 o 
  13   5   9      101.42       82.68     22.93 o 
  15   5   9        2.14        0.58     18.43 o 
  17   5   9      335.78      364.56     32.55 o 
  19   5   9        0.58       24.24     26.42 o 
 -22   6   9     1088.20     1009.76     63.33 o 
 -20   6   9      513.17      526.82     42.51 o 
 -18   6   9     3483.20     3308.81     79.72 o 
 -16   6   9       93.39      110.23     26.33 o 
 -14   6   9     7858.60     7454.00    111.66 o 
 -12   6   9        7.55      -17.46     17.46 o 
 -10   6   9     7634.78     7586.59    106.13 o 
  -8   6   9     1884.35     1966.25     72.81 o 
  -6   6   9     4492.66     4517.37    137.43 o 
  -4   6   9     1848.99     1977.89     72.34 o 
  -2   6   9     1658.44     1403.45     81.31 o 
   0   6   9     2702.18     2568.86     88.92 o 
   2   6   9       73.03       37.71     25.87 o 
   4   6   9     2392.18     2134.47     75.39 o 
   6   6   9       10.27       31.43     26.96 o 
   8   6   9     2360.46     2317.94     84.87 o 
  10   6   9      152.21       56.04     34.51 o 
  12   6   9     1223.60     1255.33     65.71 o 
  14   6   9      271.97      253.45     42.80 o 
  16   6   9      553.35      610.59     45.92 o 
  18   6   9      339.55      280.27     36.48 o 
 -21   7   9       16.73      -10.51     27.87 o 
 -19   7   9     1404.04     1393.99    100.22 o 
 -17   7   9      112.16       90.39     31.93 o 
 -15   7   9     3172.12     3439.72    149.84 o 
 -13   7   9      600.14      646.78     66.44 o 
 -11   7   9     6109.00     5986.29    123.59 o 
  -9   7   9     3660.19     3865.52    100.96 o 
  -7   7   9     4628.79     4788.58    111.08 o 
  -5   7   9     5904.97     5907.58    142.59 o 
  -3   7   9     1883.56     1802.42     72.34 o 
  -1   7   9     4355.89     4280.89    103.51 o 
   1   7   9       81.05       92.41     31.93 o 
   3   7   9     2548.75     2544.51     99.24 o 
   5   7   9       43.13       48.66     30.59 o 
   7   7   9     1945.82     2043.89     77.77 o 
   9   7   9      837.73      860.76     59.14 o 
  11   7   9      958.84      999.76     61.73 o 
  13   7   9      775.63      729.17     58.09 o 
  15   7   9      252.20      235.18     42.58 o 
 -18   8   9       61.81      105.93     36.86 o 
 -16   8   9     1063.33     1010.89     65.74 o 
 -14   8   9      244.17      312.82     44.60 o 
 -12   8   9     1556.84     1375.00     68.82 o 
 -10   8   9     1299.69     1257.74     66.86 o 
  -8   8   9     1402.50     1399.03     70.31 o 
  -6   8   9     4102.22     4350.66    111.66 o 
  -4   8   9      703.45      771.56     58.53 o 
  -2   8   9     5301.68     5356.19    118.66 o 
   0   8   9       11.69      -18.95     30.83 o 
   2   8   9     4008.06     3973.48    105.34 o 
   4   8   9      258.50      238.93     39.43 o 
   6   8   9     1772.30     1650.33     73.56 o 
   8   8   9      851.34      910.55     61.40 o 
  10   8   9      266.33      299.92     45.06 o 
  12   8   9      869.69      968.50     62.59 o 
  14   8   9        0.25      -26.42     26.42 o 
 -17   9   9      274.73      271.83     81.43 o 
 -15   9   9        0.12       27.80     30.97 o 
 -13   9   9      837.71      822.74     63.08 o 
 -11   9   9      364.11      343.73     46.27 o 
  -9   9   9      364.09      293.23     43.44 o 
  -7   9   9      763.05      712.81     58.56 o 
  -5   9   9       55.67       39.82     32.09 o 
  -3   9   9      490.59      592.28     56.51 o 
  -1   9   9      312.13      167.05     38.29 o 
   1   9   9     1067.08      912.85     60.62 o 
   3   9   9       55.32       41.08     31.39 o 
   5   9   9      947.82      796.17     60.70 o 
   7   9   9      101.82       89.44     37.76 o 
   9   9   9      183.08      213.00     40.86 o 
  11   9   9       47.05       35.66     32.53 o 
 -12  10   9        7.58        1.77     31.17 o 
 -10  10   9      758.16      796.44     63.39 o 
  -8  10   9       48.53       18.87     33.11 o 
  -6  10   9     1272.31     1441.73     77.93 o 
  -4  10   9      170.77      143.68     39.72 o 
  -2  10   9     1161.84     1117.58    113.48 o 
   0  10   9      808.15      850.66     63.92 o 
   2  10   9      708.98      676.04     60.68 o 
   4  10   9      922.03      933.37     77.50 o 
   6  10   9      236.99      169.79     42.86 o 
   8  10   9     1141.59     1151.05     70.94 o 
  -5  11   9      967.70      810.16     67.40 o 
  -3  11   9      365.96      333.78     50.02 o 
  -1  11   9     1422.05     1544.78     82.46 o 
   1  11   9       26.37      -19.00     32.85 o 
 -26   0  10      220.89      345.12     69.02 o 
 -24   0  10     1360.24     1602.04    106.85 o 
 -22   0  10      139.76      175.14     52.57 o 
 -20   0  10     1798.40     1849.15    105.87 o 
 -18   0  10      159.34      135.59     46.18 o 
 -16   0  10     9139.86     9035.25    203.88 o 
 -14   0  10     4141.57     3838.32    132.40 o 
 -12   0  10    13767.40    13199.04    232.86 o 
 -10   0  10    21259.24    20435.99    287.89 o 
  -8   0  10     2244.97     2168.00     64.18 o 
  -6   0  10    27154.54    26206.09    343.03 o 
  -4   0  10       67.48       83.14     26.41 o 
  -2   0  10    17060.42    17549.97    171.29 o 
   0   0  10     1041.10     1049.64     49.04 o 
   2   0  10     7076.37     7600.44    109.48 o 
   4   0  10     5645.03     5944.90    157.94 o 
   6   0  10     3810.57     4002.65    136.82 o 
   8   0  10     4849.74     4772.48    151.80 o 
  10   0  10      504.53      354.21     57.23 o 
  12   0  10     3247.85     3293.74    134.12 o 
  14   0  10      319.96      470.64     71.48 o 
  16   0  10     2441.70     2556.83    124.78 o 
  18   0  10       56.57       62.88     45.93 o 
  20   0  10      805.97      890.19     89.90 o 
 -25   1  10      652.28      735.84     60.34 o 
 -23   1  10      141.87      138.43     33.61 o 
 -21   1  10      385.44      487.00     48.69 o 
 -19   1  10      767.15      693.04     52.89 o 
 -17   1  10      120.63      128.84     32.19 o 
 -15   1  10     2371.91     2382.85     77.29 o 
 -13   1  10      229.60      264.39     64.60 o 
 -11   1  10     3855.67     3657.17     87.45 o 
  -9   1  10      191.76      196.51     30.68 o 
  -7   1  10     5294.74     5316.30     67.05 o 
  -5   1  10      802.13      899.46     34.47 o 
  -3   1  10     7350.11     7527.36     78.89 o 
  -1   1  10     1136.84     1257.94     37.66 o 
   1   1  10     3309.47     3519.38     55.24 o 
   3   1  10     3343.08     3430.76    129.71 o 
   5   1  10      985.95      913.96     41.34 o 
   7   1  10     4282.91     4357.65    105.01 o 
   9   1  10        1.74       -8.40     15.70 o 
  11   1  10     1886.82     1941.19    105.44 o 
  13   1  10      418.69      368.50     35.74 o 
  15   1  10     1488.88     1589.47     47.79 o 
  17   1  10      502.10      491.27     68.53 o 
  19   1  10      548.20      554.36     56.18 o 
 -24   2  10        8.30       -4.16     27.83 o 
 -22   2  10       28.12       27.61     49.25 o 
 -20   2  10       46.21       48.79     29.79 o 
 -18   2  10      113.52       91.04     29.28 o 
 -16   2  10      115.36       88.86     28.79 o 
 -14   2  10       10.19        2.77     16.85 o 
 -12   2  10      199.16      165.29     23.98 o 
 -10   2  10      516.62      496.44     29.12 o 
  -8   2  10        0.83        8.20     15.11 o 
  -6   2  10      546.41      537.91     25.74 o 
  -4   2  10      419.14      406.76     22.40 o 
  -2   2  10      724.49      876.98     29.93 o 
   0   2  10     1521.21     1662.38     36.81 o 
   2   2  10      884.88     1049.84     36.57 o 
   4   2  10     2154.32     2370.18     48.45 o 
   6   2  10       23.53       34.47     21.06 o 
   8   2  10     1111.08     1113.26     46.46 o 
  10   2  10      229.81      245.74     24.36 o 
  12   2  10       73.50       34.80     18.86 o 
  14   2  10       41.04       27.23     19.80 o 
  16   2  10       26.28        6.77     18.99 o 
  18   2  10       79.98       62.15     23.20 o 
  20   2  10       50.28       30.71     30.64 o 
 -25   3  10      328.24      359.88     48.75 o 
 -23   3  10      480.62      474.10     40.52 o 
 -21   3  10      292.02      302.06     32.88 o 
 -19   3  10      743.15      640.26     42.04 o 
 -17   3  10      176.28      176.61     31.67 o 
 -15   3  10      985.55      923.91     43.28 o 
 -13   3  10       51.51       85.48     21.14 o 
 -11   3  10     3336.38     3264.38     81.49 o 
  -9   3  10      546.48      529.25     36.49 o 
  -7   3  10     3049.37     3203.30     54.56 o 
  -5   3  10     3149.31     3068.43     47.99 o 
  -3   3  10     1168.78     1213.84     47.42 o 
  -1   3  10     3322.63     3377.07     49.65 o 
   1   3  10      127.78      143.74     19.91 o 
   3   3  10     2750.06     2662.37     62.08 o 
   5   3  10      163.54      170.70     26.11 o 
   7   3  10     2017.25     1948.97     57.16 o 
   9   3  10       30.23       -0.51     19.86 o 
  11   3  10     1647.25     1750.98     49.60 o 
  13   3  10      177.22      112.00     24.71 o 
  15   3  10      766.72      763.41     48.08 o 
  17   3  10      266.70      247.45     38.39 o 
  19   3  10       51.89       50.89     23.58 o 
 -24   4  10      755.18      737.07     47.62 o 
 -22   4  10       28.68       23.18     24.26 o 
 -20   4  10     1207.04     1236.46     52.53 o 
 -18   4  10      178.69      131.57     26.81 o 
 -16   4  10     1575.28     1673.16     55.61 o 
 -14   4  10     1315.58     1274.85     50.20 o 
 -12   4  10     1018.63     1034.50     45.79 o 
 -10   4  10     3001.41     2838.36     56.06 o 
  -8   4  10      126.14       79.91     19.55 o 
  -6   4  10     1258.75     1243.13     35.33 o 
  -4   4  10        9.74       17.34     14.01 o 
  -2   4  10      973.53      920.39     35.26 o 
   0   4  10      400.62      433.39     45.42 o 
   2   4  10     3716.88     3464.22     79.72 o 
   4   4  10        0.66      -16.15     18.81 o 
   6   4  10     5448.12     5390.15     89.31 o 
   8   4  10      682.32      702.16     42.55 o 
  10   4  10     1211.15     1278.18     52.28 o 
  12   4  10      913.94      953.03     48.17 o 
  14   4  10      622.71      617.61     37.06 o 
  16   4  10      537.33      536.19     43.82 o 
  18   4  10      145.80      152.20     27.51 o 
 -23   5  10      177.16      187.77     32.14 o 
 -21   5  10      479.21      468.09     61.64 o 
 -19   5  10      412.50      397.40     36.44 o 
 -17   5  10      663.07      739.09     44.50 o 
 -15   5  10      819.09      933.15     46.85 o 
 -13   5  10      726.74      740.70     45.02 o 
 -11   5  10     1583.78     1607.33     47.21 o 
  -9   5  10       44.35       31.60     19.13 o 
  -7   5  10     1712.55     1651.62     52.80 o 
  -5   5  10      303.44      282.02     24.86 o 
  -3   5  10     3149.02     3002.48     76.42 o 
  -1   5  10     1137.84     1145.24     46.21 o 
   1   5  10     1915.37     2063.06     57.46 o 
   3   5  10     2625.65     2417.43     62.35 o 
   5   5  10     1930.03     2120.53     60.52 o 
   7   5  10     2702.95     2473.24    143.72 o 
   9   5  10      627.56      714.18     43.45 o 
  11   5  10     1737.71     1899.88     62.67 o 
  13   5  10       54.51       45.53     24.45 o 
  15   5  10     1276.53     1411.15     66.40 o 
  17   5  10       20.83      -15.64     20.52 o 
 -20   6  10      643.75      574.44     43.79 o 
 -18   6  10       15.19      -13.91     20.48 o 
 -16   6  10     1018.42     1022.05     50.73 o 
 -14   6  10        1.73      -20.70     20.70 o 
 -12   6  10     1870.64     1815.73    103.81 o 
 -10   6  10       26.88       -1.45     18.68 o 
  -8   6  10     2318.46     2335.74     64.97 o 
  -6   6  10     1628.93     1539.40     68.54 o 
  -4   6  10      421.13      467.80     45.19 o 
  -2   6  10     2727.63     2861.20    119.75 o 
   0   6  10      505.87      441.83     50.23 o 
   2   6  10      378.39      471.20     45.58 o 
   4   6  10      421.44      430.54     44.81 o 
   6   6  10      346.66      290.98     39.34 o 
   8   6  10        8.77      -10.79     25.43 o 
  10   6  10      564.20      517.86     62.27 o 
  12   6  10      102.34      124.11     36.35 o 
  14   6  10      264.46      260.76     41.83 o 
  16   6  10       77.37       51.67     40.04 o 
 -19   7  10       32.24        8.02     31.61 o 
 -17   7  10      318.77      293.42     44.19 o 
 -15   7  10       16.05       46.61     31.79 o 
 -13   7  10       79.57       42.10     25.34 o 
 -11   7  10       52.20       25.69     29.80 o 
  -9   7  10      290.99      280.85     42.81 o 
  -7   7  10       58.53       32.71     30.33 o 
  -5   7  10      910.48      960.23     61.33 o 
  -3   7  10       97.77       82.47     32.38 o 
  -1   7  10      538.20      434.26     45.92 o 
   1   7  10      226.84      218.46     39.01 o 
   3   7  10        6.72       -4.92     29.35 o 
   5   7  10        1.14      -47.99     62.51 o 
   7   7  10        0.85      -25.10     25.10 o 
   9   7  10       14.52       20.43     29.84 o 
  11   7  10       76.06       32.27     31.43 o 
  13   7  10        0.44      -22.72     33.28 o 
 -16   8  10      809.29      770.83     95.31 o 
 -14   8  10      873.46      961.64     66.62 o 
 -12   8  10      819.71      829.40     69.76 o 
 -10   8  10     2093.24     2028.69     83.77 o 
  -8   8  10        8.85       -5.80     28.44 o 
  -6   8  10     1762.34     1727.60    141.12 o 
  -4   8  10       65.14      -10.54     70.99 o 
  -2   8  10     2188.66     2187.75    139.77 o 
   0   8  10      398.70      328.62     44.78 o 
   2   8  10     2369.22     2457.59     87.27 o 
   4   8  10     1029.11      943.33     62.35 o 
   6   8  10     1103.38     1115.19     92.61 o 
   8   8  10     1107.60     1062.34     64.78 o 
  10   8  10      159.78      107.86     35.36 o 
  12   8  10      439.41      416.61     63.74 o 
 -13   9  10       92.47      138.58     40.17 o 
 -11   9  10     3388.98     3410.74    106.92 o 
  -9   9  10       30.80      -16.36     34.05 o 
  -7   9  10     2795.04     2844.94    166.30 o 
  -5   9  10      680.43      689.26     90.89 o 
  -3   9  10     2130.05     2237.69     87.53 o 
  -1   9  10     1886.18     1900.09     98.50 o 
   1   9  10      887.07      905.92     63.04 o 
   3   9  10     2122.88     2094.18    119.50 o 
   5   9  10      338.70      369.09     51.39 o 
   7   9  10     2025.35     2114.44    125.52 o 
   9   9  10        0.24       43.97     54.53 o 
  -8  10  10      845.20      893.28     66.00 o 
  -6  10  10      273.42      343.74     53.79 o 
  -4  10  10      657.35      680.08     69.27 o 
  -2  10  10      845.40      874.99     66.27 o 
   0  10  10      113.78       76.93     35.28 o 
   2  10  10      832.61      868.34     70.99 o 
 -23   1  11      255.49      207.83     40.92 o 
 -21   1  11      773.13      767.11     58.17 o 
 -19   1  11     1203.13     1019.26     68.78 o 
 -17   1  11      228.27      245.53     36.94 o 
 -15   1  11      474.88      442.37     65.71 o 
 -13   1  11      176.50      181.19     33.96 o 
 -11   1  11      746.10      763.52     50.15 o 
  -9   1  11      593.60      541.89     44.53 o 
  -7   1  11     1542.82     1565.96     42.61 o 
  -5   1  11        1.21      -14.26     14.69 o 
  -3   1  11     1415.20     1457.23     41.73 o 
  -1   1  11     1182.25     1354.63     40.26 o 
   1   1  11      416.42      358.01     47.91 o 
   3   1  11      583.23      697.92     62.27 o 
   5   1  11      114.75       53.05     27.59 o 
   7   1  11      567.67      521.82     63.87 o 
   9   1  11       64.61       57.84     32.65 o 
  11   1  11      104.80      124.91     35.87 o 
  13   1  11       56.13       52.39     33.00 o 
  15   1  11       17.79       27.63     29.79 o 
  17   1  11       98.84       96.30     36.45 o 
 -24   2  11      527.25      515.14     53.22 o 
 -22   2  11      720.15      764.97     59.13 o 
 -20   2  11     2571.88     2447.19    305.33 o 
 -18   2  11      295.94      351.40     43.62 o 
 -16   2  11     2538.67     2402.12    112.13 o 
 -14   2  11        5.22      -19.18     39.30 o 
 -12   2  11     2126.73     2013.83     72.02 o 
 -10   2  11       47.32        1.48     23.44 o 
  -8   2  11     3622.01     3767.31     72.04 o 
  -6   2  11        1.42       -5.82     15.27 o 
  -4   2  11     3712.00     3682.61     60.10 o 
  -2   2  11     2033.71     1992.08     46.21 o 
   0   2  11     3414.56     3172.72    153.64 o 
   2   2  11     3024.58     2987.67     65.86 o 
   4   2  11     1350.84     1361.00     64.96 o 
   6   2  11     2969.50     2862.22     88.23 o 
   8   2  11      230.05      219.37     36.50 o 
  10   2  11     1802.43     1716.20     74.80 o 
  12   2  11      134.35       91.81     34.91 o 
  14   2  11     1372.94     1403.58     99.61 o 
  16   2  11        1.39       10.56     30.90 o 
 -23   3  11      145.76      150.14     40.88 o 
 -21   3  11     1301.38     1418.33     71.47 o 
 -19   3  11       53.77       -1.81     25.95 o 
 -17   3  11     3176.41     3097.17     92.81 o 
 -15   3  11       39.29       13.31     48.64 o 
 -13   3  11     5489.61     5490.01    114.35 o 
 -11   3  11     2311.96     2308.69     75.81 o 
  -9   3  11     5503.62     5857.73     90.10 o 
  -7   3  11     5254.90     5298.40     85.07 o 
  -5   3  11     1176.89     1335.33     40.86 o 
  -3   3  11     4495.84     4342.30     66.99 o 
  -1   3  11       47.17       86.42     16.49 o 
   1   3  11     4276.83     4243.01    112.46 o 
   3   3  11      232.85      209.27     23.16 o 
   5   3  11     4605.25     4480.01     81.98 o 
   7   3  11      256.45      286.55     37.67 o 
   9   3  11     3299.47     2946.43    393.58 o 
  11   3  11      924.47      990.20     60.34 o 
  13   3  11      894.92      848.93     41.35 o 
  15   3  11      751.56      795.20     41.36 o 
  17   3  11      168.79      212.39     28.65 o 
 -22   4  11      323.53      314.57     44.57 o 
 -20   4  11       16.62        1.89     29.71 o 
 -18   4  11     1133.70     1082.55     63.64 o 
 -16   4  11        0.33      -15.44     19.69 o 
 -14   4  11     1140.16     1265.30     50.87 o 
 -12   4  11      115.04      101.32     24.54 o 
 -10   4  11      379.73      473.33     30.58 o 
  -8   4  11      560.21      603.95     34.29 o 
  -6   4  11      628.24      629.03     33.94 o 
  -4   4  11      650.71      678.35     29.93 o 
  -2   4  11       10.96        2.67     13.99 o 
   0   4  11     2071.03     2127.59     52.72 o 
   2   4  11      165.41      194.57     28.00 o 
   4   4  11     1325.30     1217.61     49.44 o 
   6   4  11      538.70      618.28     41.55 o 
   8   4  11      281.55      312.64     33.53 o 
  10   4  11      462.58      481.02     39.00 o 
  12   4  11       28.24      -10.60     22.30 o 
  14   4  11      368.78      452.33     41.25 o 
  16   4  11        0.24      -20.52     20.52 o 
 -21   5  11      231.65      207.60     32.65 o 
 -19   5  11      231.56      168.42     29.76 o 
 -17   5  11      149.77       84.02     25.90 o 
 -15   5  11      514.58      533.83     48.42 o 
 -13   5  11      834.58      811.19     45.45 o 
 -11   5  11     1719.73     1801.83     69.99 o 
  -9   5  11      194.46      161.79     23.34 o 
  -7   5  11     3028.77     3158.84     79.65 o 
  -5   5  11       60.36       31.97     18.80 o 
  -3   5  11      985.72     1004.74     38.86 o 
  -1   5  11        9.03      -17.76     17.76 o 
   1   5  11      297.25      332.28     32.55 o 
   3   5  11       67.60       65.87     23.55 o 
   5   5  11     1199.69     1269.23     51.79 o 
   7   5  11      236.89      228.92     31.30 o 
   9   5  11      411.75      299.17     34.99 o 
  11   5  11      548.98      478.01     40.43 o 
  13   5  11        2.76        2.74     23.73 o 
  15   5  11      216.82      125.68     31.66 o 
 -18   6  11      182.16      179.79     32.12 o 
 -16   6  11      791.40      716.99     45.71 o 
 -14   6  11      247.06      261.59     32.83 o 
 -12   6  11     2177.00     2244.95     69.00 o 
 -10   6  11      228.79      254.89     28.70 o 
  -8   6  11     5499.28     5417.02     99.38 o 
  -6   6  11      102.21       64.57     32.26 o 
  -4   6  11     8096.38     8374.52    145.45 o 
  -2   6  11     1640.40     1654.97    170.96 o 
   0   6  11     3385.36     3310.79     94.55 o 
   2   6  11     1968.91     2173.74     64.05 o 
   4   6  11      719.13      691.89     43.36 o 
   6   6  11     1688.41     1740.84     59.58 o 
   8   6  11       37.80       17.33     23.83 o 
  10   6  11     1190.88     1273.96     56.53 o 
  12   6  11       16.93        8.71     30.99 o 
 -17   7  11      998.21     1086.41     67.92 o 
 -15   7  11      411.86      376.06     49.49 o 
 -13   7  11     1112.20     1149.40    210.02 o 
 -11   7  11      983.97      958.47     52.26 o 
  -9   7  11     1021.58     1083.84     65.90 o 
  -7   7  11     1632.62     1774.59     78.64 o 
  -5   7  11      949.38     1050.48     65.58 o 
  -3   7  11     3176.68     3230.94     97.61 o 
  -1   7  11      268.13      248.97     41.59 o 
   1   7  11     2251.16     2357.76    104.40 o 
   3   7  11        4.94       13.16     41.88 o 
   5   7  11     1100.20     1094.07     90.64 o 
   7   7  11      140.76       84.81     34.22 o 
   9   7  11      458.27      602.60     56.62 o 
  11   7  11      110.38       95.22     38.56 o 
 -14   8  11      105.86      143.30     43.64 o 
 -12   8  11      530.59      650.88     47.76 o 
 -10   8  11        0.49      -30.66     31.75 o 
  -8   8  11      243.43      250.98     43.58 o 
  -6   8  11        8.75        4.67     30.92 o 
  -4   8  11      297.61      327.33     47.33 o 
  -2   8  11        0.38      -19.86     25.71 o 
   0   8  11      621.65      628.72     57.13 o 
   2   8  11        2.89      -28.78     28.78 o 
   4   8  11      442.17      456.89     51.81 o 
   6   8  11       57.11       17.62     30.02 o 
   8   8  11      356.26      359.32     50.12 o 
  -9   9  11       12.67      -15.51     31.73 o 
  -7   9  11      387.11      386.48     52.71 o 
  -5   9  11       81.70       60.76     36.99 o 
  -3   9  11      244.59      221.65     45.73 o 
  -1   9  11      435.57      460.43     53.55 o 
   1   9  11      146.61       98.65     37.85 o 
   3   9  11      347.72      357.65     50.18 o 
 -22   0  12      798.77     1036.34     95.80 o 
 -20   0  12       55.98       37.09     38.32 o 
 -18   0  12      499.82      617.04     74.18 o 
 -16   0  12       20.94       51.58     38.81 o 
 -14   0  12     1261.44     1515.58     96.54 o 
 -12   0  12       25.29       13.26     33.65 o 
 -10   0  12     3644.87     3815.97    133.38 o 
  -8   0  12      562.92      565.95     64.85 o 
  -6   0  12     5195.13     5344.18    172.07 o 
  -4   0  12     5298.83     4812.76     99.98 o 
  -2   0  12     1593.54     1610.49     78.73 o 
   0   0  12     4468.39     4088.13    141.49 o 
   2   0  12      436.20      632.51     73.45 o 
   4   0  12     3175.04     3024.52    128.71 o 
   6   0  12       27.41       16.21     44.46 o 
   8   0  12     1981.22     2325.20    121.59 o 
  10   0  12      620.47      718.98     80.32 o 
  12   0  12      285.41      388.60     66.81 o 
  14   0  12      509.25      525.66     75.41 o 
 -21   1  12       23.37      -27.77     27.77 o 
 -19   1  12      601.78      773.69     58.14 o 
 -17   1  12      713.08      670.24     54.34 o 
 -15   1  12      135.37      124.69     33.59 o 
 -13   1  12     1502.48     1512.90     87.20 o 
 -11   1  12        8.10        5.57     23.43 o 
  -9   1  12      724.76      703.37     48.16 o 
  -7   1  12       20.10       -8.34     18.55 o 
  -5   1  12     1763.90     1770.39     55.66 o 
  -3   1  12       36.51       21.18     16.92 o 
  -1   1  12     2715.32     2839.44     80.50 o 
   1   1  12      261.53      272.21     41.51 o 
   3   1  12     1694.74     1902.20     74.16 o 
   5   1  12      751.57      785.62     55.96 o 
   7   1  12      228.20      260.48     41.13 o 
   9   1  12      621.66      641.23     55.33 o 
  11   1  12       40.77       72.52     32.74 o 
  13   1  12      277.24      248.88     41.48 o 
  15   1  12       26.36       31.49     32.78 o 
 -20   2  12        2.59        7.43     28.19 o 
 -18   2  12       87.08       21.12     43.35 o 
 -16   2  12      134.95       74.21     31.81 o 
 -14   2  12      382.69      322.31     41.65 o 
 -12   2  12      571.86      550.68     46.95 o 
 -10   2  12       36.23       15.59     23.88 o 
  -8   2  12     1090.29     1135.00     47.17 o 
  -6   2  12      119.18       86.05     28.82 o 
  -4   2  12      432.64      548.26     31.28 o 
  -2   2  12      285.08      238.03     23.86 o 
   0   2  12        7.27      -14.40     18.06 o 
   2   2  12       78.67       76.59     32.55 o 
   4   2  12       58.93       44.86     27.94 o 
   6   2  12       16.64      -10.98     25.62 o 
   8   2  12        1.76      -32.64     49.00 o 
  10   2  12        0.28      -20.40     26.91 o 
  12   2  12        1.77       27.08     29.80 o 
  14   2  12        2.66      -27.59     30.07 o 
 -21   3  12      116.54      133.41     43.11 o 
 -19   3  12      200.21      176.80     54.29 o 
 -17   3  12      288.90      228.97     39.61 o 
 -15   3  12       44.23        1.97     27.35 o 
 -13   3  12      275.91      226.34     37.27 o 
 -11   3  12        1.67      -20.80     37.46 o 
  -9   3  12       50.82       51.42     22.36 o 
  -7   3  12       26.94        0.53     19.68 o 
  -5   3  12      178.76      132.83     21.73 o 
  -3   3  12       15.33       22.32     17.23 o 
  -1   3  12      357.26      347.70     32.10 o 
   1   3  12      301.68      248.91     29.50 o 
   3   3  12      323.56      450.84     46.10 o 
   5   3  12      805.41      706.27     59.94 o 
   7   3  12       87.71       55.29     30.64 o 
   9   3  12      570.08      569.75     52.80 o 
  11   3  12        5.26      -11.29     28.10 o 
  13   3  12      396.69      439.85     51.64 o 
 -20   4  12       89.41       36.76     32.96 o 
 -18   4  12     2570.79     2470.12     90.49 o 
 -16   4  12      813.17      748.15     57.22 o 
 -14   4  12     2208.33     2193.47     81.33 o 
 -12   4  12     1944.75     2177.36     79.99 o 
 -10   4  12     1158.77     1214.49    107.34 o 
  -8   4  12     2945.58     2995.39     71.11 o 
  -6   4  12       36.84       33.35     21.46 o 
  -4   4  12     3431.10     3600.11     64.82 o 
  -2   4  12      909.72      925.93     51.79 o 
   0   4  12      905.62      955.00     46.39 o 
   2   4  12      943.08      916.67     46.21 o 
   4   4  12      595.75      604.42     52.18 o 
   6   4  12      429.29      370.11     93.34 o 
   8   4  12      694.18      693.08     55.91 o 
  10   4  12      646.09      615.51     58.19 o 
  12   4  12      315.10      393.52     48.42 o 
 -17   5  12     1529.51     1595.47     75.55 o 
 -15   5  12      387.08      437.58     50.48 o 
 -13   5  12     2435.39     2508.48     87.18 o 
 -11   5  12       38.31       17.94     28.14 o 
  -9   5  12     2215.70     2473.05     68.43 o 
  -7   5  12        5.02      -14.77     20.27 o 
  -5   5  12     2568.63     2796.11     61.33 o 
  -3   5  12      307.12      328.46     32.95 o 
  -1   5  12     1756.71     1807.72     50.33 o 
   1   5  12     1306.19     1250.44     52.33 o 
   3   5  12      520.95      611.53     41.91 o 
   5   5  12     1777.39     1618.08     61.41 o 
   7   5  12        0.61      -11.45     22.03 o 
   9   5  12      866.63      783.67     47.53 o 
  11   5  12       15.57       -9.05     25.44 o 
 -16   6  12      170.19      116.47     37.19 o 
 -14   6  12      813.22      808.92     59.39 o 
 -12   6  12       81.03       37.56     29.29 o 
 -10   6  12     1144.48     1256.26     48.19 o 
  -8   6  12        3.29       22.96     20.94 o 
  -6   6  12     1486.23     1664.94     73.24 o 
  -4   6  12       80.16       49.66     32.06 o 
  -2   6  12     1321.75     1439.87     70.78 o 
   0   6  12      527.58      570.51     76.76 o 
   2   6  12      343.17      340.26     34.97 o 
   4   6  12      760.14      776.36     47.56 o 
   6   6  12        9.55      -22.80     22.80 o 
   8   6  12      247.46      223.35     32.42 o 
  10   6  12       47.49       49.94     27.28 o 
 -13   7  12      590.04      635.88     64.11 o 
 -11   7  12      759.90      823.75     51.12 o 
  -9   7  12      139.59      118.35     31.29 o 
  -7   7  12      624.08      610.67     45.55 o 
  -5   7  12       11.34       21.09     31.35 o 
  -3   7  12      823.17      779.56     61.66 o 
  -1   7  12       11.83       72.51     33.49 o 
   1   7  12      791.05      736.34     79.83 o 
   3   7  12      156.68      150.68     37.35 o 
   5   7  12      593.42      577.59     91.75 o 
   7   7  12      358.67      358.61     65.71 o 
 -10   8  12      225.31      201.67     35.25 o 
  -8   8  12      702.13      650.92     60.17 o 
  -6   8  12      132.66       92.38     38.39 o 
  -4   8  12     1155.40     1144.06    117.66 o 
  -2   8  12        2.67       22.08     33.59 o 
   0   8  12     1054.10      957.88     68.03 o 
   2   8  12      236.34      185.28     40.06 o 
 -19   1  13      864.80      859.02     61.65 o 
 -17   1  13       81.98       25.89     30.97 o 
 -15   1  13     1402.41     1351.79     68.78 o 
 -13   1  13      816.45      827.99     56.19 o 
 -11   1  13      688.78      767.24     53.99 o 
  -9   1  13     1405.82     1334.67     82.41 o 
  -7   1  13      551.92      661.77     49.74 o 
  -5   1  13     2073.56     2123.47     51.94 o 
  -3   1  13      122.66      179.65     31.52 o 
  -1   1  13     2802.41     2844.43     87.79 o 
   1   1  13      113.05       37.06     29.60 o 
   3   1  13     2138.59     2374.03     89.78 o 
   5   1  13      686.48      647.91     56.32 o 
   7   1  13      941.01     1030.07     64.16 o 
   9   1  13      879.50      832.05     63.33 o 
  11   1  13      191.69      195.47     40.49 o 
 -18   2  13      585.96      605.15     63.99 o 
 -16   2  13      599.83      675.91     55.88 o 
 -14   2  13     2064.37     1868.04     76.38 o 
 -12   2  13        8.53        2.25     26.23 o 
 -10   2  13     2906.61     2641.61     97.27 o 
  -8   2  13      343.55      265.77     36.89 o 
  -6   2  13     2320.04     2345.78     63.58 o 
  -4   2  13      681.76      666.92     35.63 o 
  -2   2  13     1264.58     1385.98     52.79 o 
   0   2  13     1035.63     1159.44     64.60 o 
   2   2  13      834.24      899.46     59.06 o 
   4   2  13     1447.17     1480.00    177.23 o 
   6   2  13      244.69      322.89     44.46 o 
   8   2  13     1294.73     1376.70     73.02 o 
  10   2  13       23.98       81.20     35.85 o 
 -17   3  13       95.57       87.07     33.78 o 
 -15   3  13      553.88      491.30     51.18 o 
 -13   3  13      113.86       83.60     46.06 o 
 -11   3  13      465.18      412.55     44.96 o 
  -9   3  13      376.75      351.87     42.38 o 
  -7   3  13      565.03      676.89     42.74 o 
  -5   3  13      856.09      907.71     46.13 o 
  -3   3  13        2.22       -1.14     21.26 o 
  -1   3  13      579.31      667.79     42.13 o 
   1   3  13       86.10       85.73     33.00 o 
   3   3  13      285.70      301.65     43.58 o 
   5   3  13        3.55       11.13     28.57 o 
   7   3  13      438.49      501.94     51.56 o 
   9   3  13        1.59        9.09     29.61 o 
  11   3  13      551.52      584.49     94.45 o 
 -16   4  13       44.69       21.68     30.47 o 
 -14   4  13        0.05       -0.74     28.64 o 
 -12   4  13       21.85       -9.76     26.05 o 
 -10   4  13       16.07      -26.40     26.40 o 
  -8   4  13      103.32       76.99     24.92 o 
  -6   4  13        1.21      -11.30     20.82 o 
  -4   4  13      163.23      132.04     35.18 o 
  -2   4  13       17.14        2.93     21.88 o 
   0   4  13        1.03       -5.47     20.69 o 
   2   4  13       74.32       74.12     31.75 o 
   4   4  13       26.75       25.69     29.26 o 
   6   4  13       58.66       44.04     29.27 o 
   8   4  13        0.99       28.35     30.45 o 
 -15   5  13        2.30        0.94     29.53 o 
 -13   5  13      495.68      428.57     50.37 o 
 -11   5  13       27.06       37.50     29.90 o 
  -9   5  13      314.05      247.64     53.62 o 
  -7   5  13       23.14       38.81     22.88 o 
  -5   5  13      810.05      853.68     60.27 o 
  -3   5  13      130.30      165.62     37.08 o 
  -1   5  13      659.73      713.25     44.02 o 
   1   5  13      345.05      313.70     44.07 o 
   3   5  13        2.59       15.18     30.17 o 
   5   5  13       79.01      119.59     34.93 o 
   7   5  13       32.96       14.28     29.85 o 
 -12   6  13      221.24      138.14     40.65 o 
 -10   6  13      300.70      303.18     45.11 o 
  -8   6  13      396.40      346.48     38.76 o 
  -6   6  13      134.89      143.70     67.06 o 
  -4   6  13      487.57      465.92     91.01 o 
  -2   6  13      302.86      276.97     41.88 o 
   0   6  13      180.01      148.15     29.35 o 
   2   6  13      455.83      484.64     49.84 o 
   4   6  13      300.43      295.47     44.12 o 
  -7   7  13      251.92      249.54     45.20 o 
  -5   7  13     1291.89     1326.93     73.64 o 
  -3   7  13       34.45       33.21     34.89 o 
  -1   7  13     1486.07     1340.98     73.90 o 
 -16   0  14      866.17      905.17     90.15 o 
 -14   0  14      903.49      743.30     80.08 o 
 -12   0  14      364.88      400.88     63.37 o 
 -10   0  14     1134.62     1201.41     89.90 o 
  -8   0  14        3.53       15.72     40.78 o 
  -6   0  14      736.05      697.85     74.67 o 
  -4   0  14        2.67       13.02     41.76 o 
  -2   0  14      753.03      953.56     86.22 o 
   0   0  14       15.54       27.27     42.00 o 
   2   0  14     1327.02     1472.84    103.41 o 
   4   0  14       28.92        3.19     45.44 o 
   6   0  14      584.55      563.98     79.10 o 
   8   0  14      194.94      234.83     64.36 o 
 -15   1  14      256.69      152.00     36.81 o 
 -13   1  14       25.84       44.54     29.86 o 
 -11   1  14      503.57      468.15     61.90 o 
  -9   1  14        1.53       28.76     26.82 o 
  -7   1  14      878.39      913.84     56.87 o 
  -5   1  14      189.35      155.63     35.87 o 
  -3   1  14      812.83      849.01     58.27 o 
  -1   1  14      451.25      524.23     50.53 o 
   1   1  14      522.79      636.70     65.34 o 
   3   1  14      337.11      382.41     48.11 o 
   5   1  14       89.37       61.39     33.06 o 
   7   1  14      108.85       72.29     34.36 o 
 -14   2  14      110.20       67.16     33.78 o 
 -12   2  14      186.62      167.11     38.77 o 
 -10   2  14       26.52        3.86     26.48 o 
  -8   2  14      346.26      331.59     51.34 o 
  -6   2  14      111.33       61.37     23.64 o 
  -4   2  14      188.20      164.13     34.47 o 
  -2   2  14      274.88      207.78     38.34 o 
   0   2  14       97.04       95.89     51.09 o 
   2   2  14      161.69      118.62     51.71 o 
   4   2  14      101.36      107.93     36.43 o 
   6   2  14       78.58       77.12     33.44 o 
 -13   3  14       49.88       43.95     29.90 o 
 -11   3  14      393.83      331.33     42.70 o 
  -9   3  14      138.37      123.55     35.13 o 
  -7   3  14      306.38      270.26     53.72 o 
  -5   3  14      244.97      259.10     39.86 o 
  -3   3  14       13.92       23.02     23.34 o 
  -1   3  14      204.24      168.74     37.08 o 
   1   3  14       20.67        3.03     28.43 o 
   3   3  14      168.95      170.17     39.34 o 
   5   3  14       21.93        6.54     28.12 o 
 -12   4  14     1202.43     1198.23     69.81 o 
 -10   4  14      497.96      365.59     45.73 o 
  -8   4  14     1084.23     1108.98     63.82 o 
  -6   4  14      987.00      981.25     85.11 o 
  -4   4  14      665.44      657.28     56.96 o 
  -2   4  14     1543.14     1454.89     57.97 o 
   0   4  14        7.11        2.28     27.35 o 
   2   4  14     1509.14     1428.20     73.20 o 
   4   4  14      313.36      290.73     45.68 o 
  -9   5  14      282.40      243.04     42.11 o 
  -7   5  14     1272.81     1379.27     73.29 o 
  -5   5  14       77.92       79.90     35.85 o 
  -3   5  14     1405.40     1531.96     75.00 o 
  -1   5  14       10.91       -2.05     23.87 o 
   1   5  14     1118.42     1181.93     68.66 o 
  -9   1  15       84.34       56.61     32.18 o 
  -7   1  15       88.88       64.60     45.20 o 
  -3   1  15        3.93       15.77     30.39 o 
  -1   1  15       91.93       75.46     35.78 o 
  -6   2  15        0.48      -25.55     41.02 o 
  -4   2  15      515.47      596.41     78.11 o 
  -2   2  15       41.21       23.69     31.00 o 
                                                 
